# Supplementary material for: Comparative Proteomic Analysis of Lysine Acetylation in Fish CIK Cells Infected with Aquareovirus
Source: Int J Mol Sci. 2017 Nov 14;18(11):2419. doi: 10.3390/ijms18112419 (PMC5713387; doi:10.3390/ijms18112419)
Supplement: Supplementary file 1 [file ijms-18-02419-s001.zip]

Archive with 4 entries (3 files):
- Supplementary materials/Fig-S1.pdf
- Supplementary materials/Table S1. List of identified lysine acetylated proteins and sites.xls
- Supplementary materials/Table S2. List of proteins in the protein-protein interaction network.xlsx
- Supplementary materials/
