# Supplementary material for: Comparative Proteomic Analysis of Lysine Acetylation in Fish CIK Cells Infected with Aquareovirus
Source: Int J Mol Sci. 2017 Nov 14;18(11):2419. doi: 10.3390/ijms18112419 (PMC5713387; doi:10.3390/ijms18112419)
Supplement: Supplementary file 1 [file ijms-18-02419-s001.zip › Supplementary materials/Table S1. List of identified lysine acetylated proteins and sites.xls]

## Sheet: Annotation_Combine
Protein accession	Position	Protein names	Gene names	Score	Modified sequence	Mass error [ppm]	Ratio H/L
carp-female_000000000_00957794_00974051	106	Histidyl-tRNA synthetase, cytoplasmic	hars	104.17	_ETLTGK(ac)YGEDSK_	0.32864
carp-female_000000000_01904551_01911645	153	Ribosomal protein L26	rpl26	70.056	_GHYK(ac)GQQIGK_	0.27473	1.063
carp-female_000000000_01904551_01911645	167	Ribosomal protein L26	rpl26	138.98	_K(ac)YVIYIER_	-0.79625	0.954
carp-female_000000000_03663588_03683915	75	Catenin (Cadherin-associated protein), alpha	ctnna1	120.4	_AHVLAASVETATQNFLDK(ac)GEK_	1.4013	0.652
carp-female_000000000_03663588_03683915	306	Catenin (Cadherin-associated protein), alpha	ctnna1	103.44	_DVHHK(ac)DQMAAAR_	-0.91305	0.977
carp-female_000000000_03663588_03683915	340	Catenin (Cadherin-associated protein), alpha	ctnna1	118.16	_ACLQHPDVAAYK(ac)ANR_	-0.31885	1.114
carp-female_000000000_04019072_04022985	140	Ppp2ca protein	ppp2ca	54.982	_K(ac)YGNANVWK_	0.60914	1.416
carp-female_000000000_04027941_04033360	55	Sideroflexin 1	sfxn1	130.75	_QIIQDYK(ac)K_	0.097239	0.866
carp-female_000000000_04027941_04033360	72	Sideroflexin 1	sfxn1	132.51	_AK(ac)YVFDSAFHPDTGEK_	0.13868	0.646
carp-female_000000000_04576065_04586515	37	Electron transfer flavoprotein-ubiquinone oxidoreductase, mitochondrial	ETFD	69.03	_QLANQHEK(ac)ELR_	-0.39665	0.949
carp-female_000000000_04576065_04586515	87	Electron transfer flavoprotein-ubiquinone oxidoreductase, mitochondrial	ETFD	82.859	_GAPLNTPVTEDK(ac)FSILTEK_	0.62798
carp-female_000000000_05488574_05498163	221	NMDA receptor-regulated gene 1a	naa15a	64.82	_GELLLK(ac)LDR_	0.36774	1.755
carp-female_000000000_05488574_05498163	404	NMDA receptor-regulated gene 1a	naa15a	52.579	_IYK(ac)HAGNIR_	0.028031	3.152
carp-female_000000000_05488574_05498163	485	NMDA receptor-regulated gene 1a	naa15a	107.09	_SLNK(ac)YGEALK_	1.0107	1.998
carp-female_000000000_05728315_05737603	34	Zgc:171967 protein	zgc:171967	86.014	_TCDQSAFCK(ac)R_	-1.24	0.861
carp-female_000000000_05728315_05737603	457	Zgc:171967 protein	zgc:171967	85.493	_VDSGYK(ac)IHNEITTK_	-0.43392	0.599
carp-female_000000000_07608372_07615419	148	Tetraspanin 7	tspan7	138.98	_AVLQEGYK(ac)K_	-0.26292	0.077
carp-female_000000000_08962721_08970678	54	Glutathione reductase, mitochondrial	GSHR	78.939	_AHFSWQLIK(ac)R_	-0.56883	0.28
carp-female_000000000_08962721_08970678	350	Glutathione reductase, mitochondrial	GSHR	80.165	_TWGK(ac)DNVK_	0.35373	4.139
carp-female_000000000_10351921_10370020	324	Atlastin 3	atl3	125.75	_DQYYK(ac)NMEK_	-0.21534	0.555
carp-female_000000000_10351921_10370020	345	Atlastin 3	atl3	114.99	_VCGGDLPYVAPDSLEEK(ac)HR_	-0.38654	1.057
carp-female_000000000_10351921_10370020	694	Atlastin 3	atl3	93.839	_FVK(ac)MLPPNDCR_	-0.55806	1.067
carp-female_000000000_10351921_10370020	753	Atlastin 3	atl3	108.6	_FTGIK(ac)HEWQVNGLEDIK_	0.68011	1.204
carp-female_000000000_10857057_10861468	243	Fhla protein	fhl1a	64.522	_FTAHEDQFYCVDCYK(ac)TDVAK_	0.42095
carp-female_000000000_10984317_10995531	226	Transmembrane 9 superfamily member 2	TM9S2	96.82	_LVAATVEPK(ac)SIK_	0.51605	0.461
carp-female_000000000_11600258_11602519	163	Solute carrier family 25 alpha, member 5	slc25a5	131.72	_YFPTQALNFAFK(ac)DK_	1.0973	0.876
carp-female_000000000_11600258_11602519	176	Solute carrier family 25 alpha, member 5	slc25a5	47.302	_VFLDGVDK(ac)R_	0.82451	0.87
carp-female_000000000_11600258_11602519	330	Solute carrier family 25 alpha, member 5	slc25a5	134.06	_GADIMYSGTIDCWK(ac)K_	0.31424	1.034
carp-female_000000000_11600258_11602519	343	Solute carrier family 25 alpha, member 5	slc25a5	173.76	_AFFK(ac)GAWSNVLR_	-0.42298	0.849
carp-female_000000000_13046905_13057421	273	Clathrin interactor 1	clint1a	80.236	_GVPSK(ac)TIDLGAAAHYTGDK_	-0.094545	1.095
carp-female_000000000_14860321_14870819	403	Acsl4a protein	acsl4a	85.554	_LAYDYK(ac)LEQIK_	0.39085	0.778
carp-female_000000000_15829395_15841876	20	Neuroblast differentiation-associated protein AHNAK	UY3_04292	100.53	_EVLFPQWMGADK(ac)HGLTIEQK_	1.0967	0.705
carp-female_000000000_15829395_15841876	36	Neuroblast differentiation-associated protein AHNAK	UY3_04292	129.37	_GQGEIFVK(ac)EVK_	0.022378	0.32
carp-female_000000000_15829395_15841876	1091	Neuroblast differentiation-associated protein AHNAK	UY3_04292	77.14	_FK(ac)MPSFGLK_	-0.65478	0.478
carp-female_000000000_15829395_15841876	2228	Neuroblast differentiation-associated protein AHNAK	UY3_04292	77.062	_SK(ac)TFDGDMK_	0.44344	0.305
carp-female_000000000_15829395_15841876	2569	Neuroblast differentiation-associated protein AHNAK	UY3_04292	110.31	_SK(ac)SASLDLFK_	0.92653	0.987
carp-female_000000000_15829395_15841876	2577	Neuroblast differentiation-associated protein AHNAK	UY3_04292	66.056	_SASLDLFK(ac)K_	-0.18037	0.925
carp-female_000000000_15875749_15884489	315	Elongation factor 1-gamma	eef1g	82.279	_K(ac)FAEMQPK_	-0.28507	1.028
carp-female_000000000_15875749_15884489	396	Elongation factor 1-gamma	eef1g	123.51	_SSFVMDEFK(ac)R_	-0.52204	0.746
carp-female_000000000_16066787_16081915	683	Lectin, mannose-binding 2	lman2	79.875	_VSHAK(ac)YMVTDR_	-0.30823	0.801
carp-female_000000000_17574594_17582809	148	Stanniocalcin 2	stc2a	101.75	_ECYMK(ac)HNLCSAAK_	0.25836	0.608
carp-female_000000000_18618397_18645425	584	Menkes disease ATPase	atp7a	57.434	_AHVK(ac)YDPEVTGPR_	0.36623	0.975
carp-female_000000001_02057429_02071506	103	Cytoskeleton-associated LIM domain protein	lima1	40.098	_MMFEK(ac)GETIHNVSR_	-0.026338	1.592
carp-female_000000001_02057429_02071506	278	Cytoskeleton-associated LIM domain protein	lima1	130.05	_GNYDEGFGHRPHK(ac)ELWETR_	-1.3324	0.952
carp-female_000000001_02141590_02142836	29	Nonclathrin coat protein zeta1-COP	copz1	109.83	_LYAK(ac)YYDDTYPTVK_	0.66787	0.886
carp-female_000000001_02141590_02142836	51	Nonclathrin coat protein zeta1-COP	copz1	59.35	_NIFNK(ac)THR_	0.58286	0.825
carp-female_000000001_02166796_02171151	48	Cbx5 protein	cbx5	102.9	_GFTDK(ac)HNTWEPEK_	0.91956	4.341
carp-female_000000001_02547325_02557711	186	Tubulin alpha chain	TBA	195.77	_GDDSFNTFFSETGAGK(ac)HVPR_	-0.012144	1.151
carp-female_000000001_02547325_02557711	520	Tubulin alpha chain	TBA	127.56	_LDHK(ac)FDLM(ox)YAK_	-0.065103	1.433
carp-female_000000001_02547325_02557711	527	Tubulin alpha chain	TBA	150.05	_FDLM(ox)YAK(ac)R_	-0.089874	1.204
carp-female_000000001_03402460_03453617	220	Coiled-coil-helix-coiled-coil-helix domain-containing protein 6	CHCH6	91.313	_EQITNLEK(ac)K_	0.51885	1.131
carp-female_000000001_03455306_03461493	510	Seryl-tRNA synthetase	sars	76.759	_FVK(ac)PAPIDLEATK_	0.071843	1.059
carp-female_000000001_03482362_03485979	145	Chromosome undetermined SCAF7862, whole genome shotgun sequence. (Fragment)	GSTENG00005343001	74.533	_DK(ac)LTELQLR_	-0.59184	1.013
carp-female_000000001_03482362_03485979	217	Chromosome undetermined SCAF7862, whole genome shotgun sequence. (Fragment)	GSTENG00005343001	85.212	_SFFEAK(ac)K_	1.1499	0.728
carp-female_000000001_03515448_03525499	241	Citrate synthase	cs	125.75	_AYSEGVNK(ac)AK_	1.02	0.22
carp-female_000000001_03515448_03525499	416	Citrate synthase	cs	98.421	_EFALK(ac)HLPNDPMFK_	-0.24124	1.021
carp-female_000000001_04378975_04384527	216	Sdcbp protein	sdcbp2	105.58	_DSSGHVGFIFK(ac)SGR_	0.07704	0.806
carp-female_000000001_04465168_04466295	161	Cell division cycle 42 like 2	cdc42l2	174.39	_AVK(ac)YVECSALTQK_	0.0851	0.572
carp-female_000000001_04950531_04960550	867	Nascent polypeptide-associated complex alpha polypeptide (Fragment)	unknown	153.72	_IEDLSQQAQLAAAEK(ac)FK_	0.45958	0.691
carp-female_000000001_05205733_05220435	315	unknown	unknown	57.034	_AVEYFSAASK(ac)PR_	-0.44858	0.923
carp-female_000000001_05295894_05308912	646	NF-kappaB essential modulator	ikbkg	128.45	_GQDVGK(ac)YQVSWSVPHK_	-0.20368	0.96
carp-female_000000001_05803416_05809184	276	Sarcolemma associated protein	slmapb	78.932	_TQVDLEK(ac)R_	1.2453	0.092
carp-female_000000001_05933655_05938581	128	Chromosome undetermined SCAF10501, whole genome shotgun sequence. (Fragment)	GSTENG00008691001	57.175	_EIGEHLVNIK(ac)K_	-0.077972	0.796
carp-female_000000001_05933655_05938581	711	Chromosome undetermined SCAF10501, whole genome shotgun sequence. (Fragment)	GSTENG00008691001	79.614	_VPCEEILVK(ac)HLGNR_	0.37333	0.775
carp-female_000000001_06126262_06133051	121	Tkt protein	tktb	47.187	_YFDK(ac)SSYR_	0.85114	0.813
carp-female_000000001_06126262_06133051	467	Tkt protein	tktb	80.994	_TSRPDTAVLYDAEEK(ac)FEIGK_	4.5304	0.377
carp-female_000000001_06884020_06889266	281	Chromosome 9 SCAF14710, whole genome shotgun sequence	GSTENG00022548001	49.483	_GQVVTK(ac)TSLLK_	0.14786	1.032
carp-female_000000001_07577777_07584809	79	Enolase	eno1a	143.93	_GNPTVEVDLYTK(ac)K_	-0.2551	1.887
carp-female_000000001_09147684_09162673	162	unknown	unknown	120.4	_AASTHLQTLTFTK(ac)VDLGDR_	-0.58983	0.91
carp-female_000000001_09147684_09162673	183	unknown	unknown	133.23	_AYTEYDK(ac)R_	-0.37478	1.024
carp-female_000000001_09147684_09162673	327	unknown	unknown	74.987	_DNYMK(ac)GIISGK_	-1.9247	0.923
carp-female_000000001_09147684_09162673	333	unknown	unknown	118.51	_GIISGK(ac)SDPYAVLR_	1.2611	1.461
carp-female_000000001_09147684_09162673	617	unknown	unknown	60.436	_SDPYVK(ac)IR_	-4.9026	0.176
carp-female_000000001_09147684_09162673	816	unknown	unknown	200.76	_ELLNEK(ac)DLVLDR_	0.37277	0.912
carp-female_000000001_09147684_09162673	842	unknown	unknown	60.305	_AELK(ac)LLDSK_	-0.25906	0.5
carp-female_000000001_09147684_09162673	971	unknown	unknown	130.56	_FDFDMSLEEAK(ac)QK_	-1.0911	0.848
carp-female_000000001_09228393_09265951	1143	unknown	unknown	44.425	_IQNFCAK(ac)HLK_	1.8035	0.882
carp-female_000000001_09228393_09265951	1489	unknown	unknown	68.355	_ADK(ac)HTCYEYR_	-0.32122	1.228
carp-female_000000001_09524946_09530660	97	GDP dissociation inhibitor 1	gdi1	50.314	_VVEGSFVYK(ac)GGK_	-0.11605	0.78
carp-female_000000001_09540982_09554063	104	Teleost complement regulatory membrane protein	tecrem	220.52	_SCGSPPDFLHGK(ac)YEITGISFGDK_	-0.41099	0.805
carp-female_000000001_10141190_10146911	116	Prostaglandin E synthase 3 (Cytosolic)	ptges3a	80.117	_LDFSCVGGTDNMK(ac)HHNEVELFESIDPNESK_	0.20762	1.176
carp-female_000000001_11099313_11137500	2272	Putative e3 ubiquitin-protein ligase huwe1	unknown	46.704	_ALGMAEGTEK(ac)HAR_	-3.0273
carp-female_000000001_11677994_11680279	104	6-phosphogluconate dehydrogenase, decarboxylating	pgd	131.61	_TVSK(ac)VHDFLNNEAK_	-0.026765	0.878
carp-female_000000001_11677994_11680279	117	6-phosphogluconate dehydrogenase, decarboxylating	pgd	109.04	_GTK(ac)VIGAESLEDMVSK_	0.40077	0.651
carp-female_000000001_11802690_11807444	203	Nicotinamide mononucleotide adenylyltransferase 1	NMNA1	101.89	_FINQSDVLYK(ac)HR_	-1.3261	0.811
carp-female_000000003_00538178_00547944	283	Prohibitin 2	phb2a	125.75	_AQFYVEK(ac)AK_	0.11527	0.869
carp-female_000000003_01632757_01671893	489	Epidermal growth factor receptor	egfra	79.659	_VFK(ac)SDEQSVR_	0.086648	0.979
carp-female_000000003_01969544_01973134	57	Zgc:103652	cope	122.18	_K(ac)YAVVLDEIKPSSSEELQAVR_	-0.42002	0.906
carp-female_000000004_01302094_01304391	35	Natural killer cell enhancing factor	nkef	182.64	_DLSLSEYK(ac)GK_	-0.36879	1.523
carp-female_000000004_01859136_01861721	32	Vesicle-trafficking protein SEC22b-A	sec22ba	133.89	_NLQK(ac)YQSQAK_	-0.086159	0.54
carp-female_000000004_01937296_01943730	285	AP-2 complex subunit mu-1-A	ap2m1a	91.076	_LNYSDHDVIK(ac)WVR_	0.80224	1.139
carp-female_000000004_01946043_01954044	39	Zgc:110237	pcyt1aa	163.18	_CTVGLK(ac)YPAPYADQLESMEDKPYQR_	0.34665	1.587
carp-female_000000004_01946043_01954044	236	Zgc:110237	pcyt1aa	65.88	_K(ac)YNLQER_	0.39363	1.073
carp-female_000000004_02245903_02355814	2063	Chromosome 15 SCAF14992, whole genome shotgun sequence. (Fragment)	GSTENG00028349001	123.67	_ESEHEQEWK(ac)FR_	-0.63368	0.971
carp-female_000000004_02245903_02355814	3118	Chromosome 15 SCAF14992, whole genome shotgun sequence. (Fragment)	GSTENG00028349001	151.38	_EVVDK(ac)TAQSQGHISK_	-0.11588	0.747
carp-female_000000004_02245903_02355814	3140	Chromosome 15 SCAF14992, whole genome shotgun sequence. (Fragment)	GSTENG00028349001	96.143	_DVPQDQVLVSLK(ac)TEDSK_	1.0078	1.14
carp-female_000000004_02777722_02810321	478	Cdc73 protein	cdc73	71.524	_AFHLK(ac)YDEAR_	1.9453	1.184
carp-female_000000004_03267663_03271388	77	60S ribosomal protein L5	RL5	70.525	_NK(ac)YNTPK_	-1.5816	0.811
carp-female_000000004_04557685_04579456	943	Zgc:158450	zgc:158450	86.488	_LLK(ac)NHDEESLECLCR_	-0.52444	1.223
carp-female_000000004_05373464_05376608	4	Calponin 3, acidic b	cnn3b	87.519	_IAQK(ac)YDLQK_	0.40731	1.303
carp-female_000000004_05373464_05376608	124	Calponin 3, acidic b	cnn3b	54.005	_VDIGVK(ac)YADK_	-1.2385	0.692
carp-female_000000004_05942638_05967553	701	LOC571089 protein (Fragment)	LOC571089	86.772	_GQVSDLLSQK(ac)AK_	0.55479	0.466
carp-female_000000004_07024832_07032532	385	Si:ch211-12e1.4 protein	afg3l2	63.998	_HLSDAINQK(ac)HFEQAIER_	2.0068	0.703
carp-female_000000004_07784930_07788318	24	Calponin 2	cnn2	58.32	_IAQK(ac)YDPQREEELR_	0.28795	0.415
carp-female_000000004_07784930_07788318	144	Calponin 2	cnn2	68.845	_GIHSNVDIGVK(ac)YAER_	-0.16395	0.932
carp-female_000000004_07784930_07788318	271	Calponin 2	cnn2	60.305	_QIYDAK(ac)YCPK_	1.6758	2.791
carp-female_000000004_08861514_08864815	299	Acyl-Coenzyme A dehydrogenase, C-4 to C-12 straight chain	acadm	127.71	_ALEEATK(ac)YALER_	1.2015	0.732
carp-female_000000004_13211489_13233786	371	unknown	unknown	133.23	_DLEFLK(ac)QAAK_	-1.0453
carp-female_000000004_14864427_14865483	3	Novel protein similar to human candidate tumor suppressor p33 ING1 (Inhibitor of growth 1)	ing5b	112.85	_(ac)AK(ac)GMYLEHYLDSIEGLPCELQR_	0.34167
carp-female_000000004_15237719_15253901	32	Cotamer alpha	copa	69.111	_MCTLIDK(ac)FDEHDGPVR_	-1.9655	0.921
carp-female_000000004_15237719_15253901	47	Cotamer alpha	copa	66.636	_GIDFHK(ac)QQPLFVSGGDDYK_	1.1507	0.858
carp-female_000000004_15237719_15253901	588	Cotamer alpha	copa	103.08	_K(ac)YEEVLHMVR_	-0.83237	0.906
carp-female_000000004_15237719_15253901	624	Cotamer alpha	copa	81.526	_GYPEVALHFVK(ac)DEK_	0.62075	0.909
carp-female_000000004_15291659_15296777	48	Putative translocation protein (Fragment)	unknown	100.93	_AVDCLLDSK(ac)WAK_	0.23999	0.804
carp-female_000000004_16079875_16086958	656	LOC559360 protein (Fragment)	acin1a	109.24	_TPELAAQK(ac)HAPQEEEK_	-0.23917	0.993
carp-female_000000004_16221780_16232426	330	Proteasome subunit beta type-5	D623_10009442	77.899	_VSQEDVLQLHLK(ac)YQSEK_	-0.031331	0.935
carp-female_000000004_16626200_16639382	317	Coatomer protein complex, subunit beta 2	copb2	135.02	_IIWAK(ac)HSEIQQANLK_	0.012509	0.913
carp-female_000000005_01305536_01308522	28	Zgc:113369 protein	zgc:113369	174.22	_YEWQK(ac)HGTCAAQAESLNSEHK_	0.22022	1.109
carp-female_000000005_01677318_01687512	256	Mitochondrial calcium uniporter	mcu	57.885	_QYLLFFHK(ac)GAK_	-1.5195	0.781
carp-female_000000005_01677318_01687512	267	Mitochondrial calcium uniporter	mcu	157.91	_FDIEK(ac)YNK_	0.88884	0.917
carp-female_000000005_02867301_02880721	409	Adipocyte plasma membrane-associated protein	apmap	66.004	_SPYLCK(ac)LDLSK_	-0.37624	1.119
carp-female_000000005_05092459_05121594	262	Interferon gamma receptor 1-2	unknown	57.347	_YTITHDQK(ac)K_	-0.37766	1.253
carp-female_000000005_05343556_05395924	1824	Dystonin	DST	70.552	_DK(ac)YQATDR_	-0.49757	1.128
carp-female_000000005_05935743_05940360	117	Gclc protein	gclc	45.565	_EFVAK(ac)HPQYK_	0.073062	1.087
carp-female_000000005_06693330_06699068	29	Degenerative spermatocyte homolog 1, lipid desaturase (Drosophila)	degs1	83.182	_EILAK(ac)YPEIK_	0.54999	1.111
carp-female_000000005_07593934_07596058	104	Zgc:66168	rps27a	71.501	_LAVLK(ac)YYK_	0.1604	1.101
carp-female_000000006_00488543_00492255	96	40S ribosomal protein S14 (Fragment)	unknown	103.43	_ELGITALHIK(ac)LR_	-0.6676	1.108
carp-female_000000006_00946696_00969588	673	Glucosamine--fructose-6-phosphate aminotransferase 1	unknown	126.77	_SLADELHHQK(ac)SLLVMGR_	-0.35346	1
carp-female_000000006_01695152_01695781	171	Ras homolog gene family, member Gb	rhogb	115.57	_QIHAVK(ac)YMECSALSQDGIK_	1.5251	0.733
carp-female_000000006_01712959_01738587	50	unknown	unknown	55.353	_EDLK(ac)YNDPK_	-0.54129	1.284
carp-female_000000006_01897638_01904724	598	Solute carrier family 7 (Cationic amino acid transporter, y+ system), member 3	slc7a3a	80.755	_K(ac)YEPPLQNK_	0.40269	0.297
carp-female_000000006_01964013_01964347	47	LOC495350 protein	grpel2	73.881	_LHDVFTK(ac)HGLEK_	0.80266	0.805
carp-female_000000006_01965496_01966308	66	H/ACA ribonucleoprotein complex subunit 2-like protein	nhp2	100.02	_EVQK(ac)FINK_	0.24052	0.764
carp-female_000000006_03571836_03607035	460	Pyruvate carboxylase	pcxb	88.596	_K(ac)YSLDYYLK_	-0.025296	0.953
carp-female_000000006_03571836_03607035	882	Pyruvate carboxylase	pcxb	91.961	_VFQEFK(ac)EFTR_	-0.7231	3.312
carp-female_000000006_03631937_03713404	318	Pyruvate carboxylase	pcxa	177.6	_QVNYENAGTVEFLVDK(ac)HGK_	-0.23408	0.937
carp-female_000000006_03721474_03728658	183	Zgc:55813	slc3a2b	159.64	_EAGNADQFTK(ac)LIQAAHR_	-0.84816	0.692
carp-female_000000006_03721474_03728658	404	Zgc:55813	slc3a2b	86.014	_SFFK(ac)TVSEK_	0.26123	0.547
carp-female_000000006_03721474_03728658	436	Zgc:55813	slc3a2b	82.452	_K(ac)WDQNER_	-0.40456	0.615
carp-female_000000006_03721474_03728658	533	Zgc:55813	slc3a2b	246.95	_EAFSLFDK(ac)DGDGTITTK_	0.23335	0.981
carp-female_000000006_05903309_05926132	492	Retinoblastoma 1	rb1	210.34	_GLATISK(ac)DVGTLAAK_	-0.48534	1.061
carp-female_000000006_07757777_07795187	109	Nicotinamide nucleotide transhydrogenase	nnt	75.911	_FSDDMYTK(ac)AGATIK_	0.040423	0.608
carp-female_000000006_07757777_07795187	118	Nicotinamide nucleotide transhydrogenase	nnt	145.43	_DVK(ac)DVFSSDVLLK_	0.01	1.01
carp-female_000000006_07757777_07795187	431	Nicotinamide nucleotide transhydrogenase	nnt	56.548	_GSVVMK(ac)DGK_	0.54885	0.744
carp-female_000000006_07879567_07902271	812	LOC794796 protein	rai14	53.756	_TLLIEK(ac)YK_	-0.49949	1.331
carp-female_000000006_08153453_08156753	54	60S ribosomal protein L17	RL17	103.91	_DVMVK(ac)HQCVPFR_	0.066238	1.389
carp-female_000000006_09004949_09014310	361	Gsna protein (Fragment)	gsna	95.502	_TADEFIK(ac)K_	-0.26638	3.048
carp-female_000000006_09282220_09315540	226	unknown	unknown	69.639	_VDQSILTGESVSVIK(ac)HTDPVPDPR_	-1.1021	0.845
carp-female_000000006_09282220_09315540	568	unknown	unknown	47.361	_K(ac)EFTLEFSR_	0.013697	0.532
carp-female_000000006_09282220_09315540	600	unknown	unknown	78.401	_MFVK(ac)GAPEGVIDR_	0.57788	0.285
carp-female_000000006_09282220_09315540	1079	unknown	unknown	58.815	_NYLDK(ac)PK_	0.32788	0.808
carp-female_000000006_09326410_09330229	68	Actin related protein 2/3 complex, subunit 3	arpc3	56.295	_ANVFFK(ac)NYEIK_	-2.2671
carp-female_000000006_09326410_09330229	73	Actin related protein 2/3 complex, subunit 3	arpc3	76.332	_NYEIK(ac)NEADR_	0.28079
carp-female_000000006_10137964_10143809	122	Isocitrate dehydrogenase [NAD] subunit beta, mitochondrial'	IDH3B	97.502	_IHTPMEYK(ac)GELASYEMR_	0.2062	0.7
carp-female_000000006_10137964_10143809	218	Isocitrate dehydrogenase [NAD] subunit beta, mitochondrial'	IDH3B	53.567	_VTAVHK(ac)ANIMK_	0.94736	0.935
carp-female_000000006_10152518_10154866	242	Glutathione S-transferase (Fragment)	gstT	77.058	_MEPLK(ac)PK_	0.025169	0.5
carp-female_000000006_11704767_11714559	96	Zgc:171284 protein (Fragment)	dync2i1	80.229	_VEQK(ac)YNK_	0.19499	0.28
carp-female_000000006_11704767_11714559	107	Zgc:171284 protein (Fragment)	dync2i1	80.462	_QPFFQK(ac)R_	-0.3215	1.028
carp-female_000000006_11704767_11714559	178	Zgc:171284 protein (Fragment)	dync2i1	83.229	_VLSK(ac)EFHLNESGDPSSK_	0.49181	1.033
carp-female_000000006_11704767_11714559	196	Zgc:171284 protein (Fragment)	dync2i1	66.073	_STEIK(ac)WK_	1.3528	1.124
carp-female_000000006_12348300_12348961	34	Glrx protein	glrx	63.565	_DVLSK(ac)YR_	1.2922	0.03
carp-female_000000006_12808989_12841786	452	unknown	unknown	51.864	_QK(ac)YDYFR_	0.1961	0.288
carp-female_000000008_02003944_02085183	127	Chromosome undetermined SCAF14764, whole genome shotgun sequence. (Fragment)	GSTENG00025154001	54.343	_GVNLADGK(ac)WHR_	0.31313	0.334
carp-female_000000009_00179808_00221387	189	unknown	unknown	66.215	_EFNTFHK(ac)VLSER_	0.77572	0.54
carp-female_000000009_00179808_00221387	233	unknown	unknown	125.97	_STEYK(ac)AVDDTQVK_	0.2039	0.475
carp-female_000000009_00179808_00221387	941	unknown	unknown	88.338	_DK(ac)HSVLQLAQR_	0.49279	0.602
carp-female_000000009_00541592_00545933	156	Protein CMSS1	cmss1	63.673	_EVCPK(ac)WAK_	0.92313	1.188
carp-female_000000009_01981245_01988092	237	60 kDa heat shock protein	hsp60	105.28	_TLHDELEIIEGMK(ac)FDR_	-0.64667	0.937
carp-female_000000009_01981245_01988092	378	60 kDa heat shock protein	hsp60	163.32	_DDTMLLK(ac)GR_	-0.3252	1.096
carp-female_000000009_01990700_01991267	63	Heat shock 10 protein 1 (Chaperonin 10)	hspe1	63.091	_VTPVCVK(ac)VGDK_	-0.53786	1
carp-female_000000009_02228671_02232977	249	Dnajb11 protein	dnajb11	88.392	_VLK(ac)HPVFER_	-1.2804	0.969
carp-female_000000009_02233367_02235148	202	Rab-like protein 3	rabl3	58.699	_FFDK(ac)VIEK_	0.70497	0.516
carp-female_000000009_02591882_02593586	46	60S ribosomal protein L8	rpl8	133.16	_GIVK(ac)DIIHDPGR_	0.18438	1.097
carp-female_000000009_03591700_03598877	105	Solute carrier family 25 (Mitochondrial carrier adenine nucleotide translocator), member 6	slc25a6	181.72	_QVFLGGVDK(ac)HTQFWR_	-0.18573	0.937
carp-female_000000009_03633868_03640910	461	Cell division cycle 16	cdc16	42.976	_K(ac)YEQALEYHR_	0.62827	1.279
carp-female_000000009_12715240_12852745	6889	Titin (Fragment)	UY3_16565	56.404	_GIIPK(ac)DEAK(ac)K_	0.31661	0.96
carp-female_000000009_12715240_12852745	6893	Titin (Fragment)	UY3_16565	56.404	_GIIPK(ac)DEAK(ac)K_	0.31661	0.96
carp-female_000000009_13549003_13580198	199	unknown	unknown	46.844	_YSPDLK(ac)HVHR_	1.1824	0.908
carp-female_000000009_13884165_13939556	166	Nck-associated protein 1	nckap1	83.758	_AKPSYLIDK(ac)NLESAVK_	0.78682	1.338
carp-female_000000009_13884165_13939556	1213	Nck-associated protein 1	nckap1	97.767	_TSFDK(ac)PDHMAALFK_	-1.014	1.13
carp-female_000000010_00924389_00928340	42	DnaJ (Hsp40) homolog, subfamily C, member 5aa	dnajc5aa	59.163	_LALK(ac)YHPDKNPDNPEAADK_	-0.019358	0.847
carp-female_000000010_01239096_01245966	532	Fance protein	fance	142.39	_AAELPHMDIEALK(ac)K_	0.5483	0.994
carp-female_000000010_01239096_01245966	547	Fance protein	fance	143.93	_K(ac)YDAFLASESLIK_	0.28589	1.235
carp-female_000000010_01645158_01697110	631	Succinyl-CoA:3-ketoacid-coenzyme A transferase (Fragment)	unknown	74.841	_AVFDVDK(ac)DK_	-0.044785	0.899
carp-female_000000010_01970506_01976694	278	U5 small nuclear ribonucleoprotein 200 kDa helicase	unknown	51.567	_TIHK(ac)YVHQFPK_	1.6736	0.858
carp-female_000000010_02218611_02222195	433	Cpt2 protein	cpt2	67.385	_LTIDAMEFK(ac)K_	-0.68431	0.818
carp-female_000000010_02261725_02262989	252	Zgc:112962	zgc:112962	89.266	_YCDHENAAYK(ac)K_	0.18785	0.994
carp-female_000000010_02669932_02681563	359	Zgc:136639	zgc:136639	91.549	_GK(ac)SETQEVK_	0.028107	1.406
carp-female_000000010_03033615_03059357	1087	Notch homolog 2 (Fragment)	notch2	113.4	_GVTVDMVCK(ac)HAGTCK_	-0.31804	0.904
carp-female_000000010_03033615_03059357	1474	Notch homolog 2 (Fragment)	notch2	93.345	_TSTNTCK(ac)YDK_	-0.45796	0.789
carp-female_000000010_03532494_03537374	305	Coproporphyrinogen oxidase	cpox	46.844	_HHPK(ac)YYPDFK_	1.1549	0.759
carp-female_000000010_03532494_03537374	311	Coproporphyrinogen oxidase	cpox	47.082	_YYPDFK(ac)K_	0.69504	0.728
carp-female_000000010_04374856_04376532	159	Centromere protein h	cenph	108.7	_AEAVLQK(ac)YQK_	-0.11923	4.925
carp-female_000000010_04614357_04631136	830	DEP domain containing 1a	depdc1a	73.887	_LEHPAGGYK(ac)K_	-0.14724	0.81
carp-female_000000010_04640858_04683752	439	Oxysterol-binding protein	osbpl9	67.234	_TSAVTHK(ac)DSTVLK_	0.472	1.329
carp-female_000000010_04686730_04692395	160	Calreticulin, like 2	calrl2	68.847	_NHLINK(ac)DIR_	-1.7993	0.773
carp-female_000000010_04686730_04692395	287	Calreticulin, like 2	calrl2	86.879	_QIDNPAYK(ac)GK_	0.20695	0.614
carp-female_000000010_04686730_04692395	289	Calreticulin, like 2	calrl2	104.18	_GK(ac)WVHPEIDNPEYTADNEIYK_	0.074588
carp-female_000000010_07320443_07334877	251	ATPase, Ca++ transporting, cardiac muscle, slow twitch 2a	atp2a2a	79.492	_MFIIDK(ac)AEGEK_	-1.0366	0.525
carp-female_000000010_08694007_08717153	72	Novel protein similar to vertebrate caldesmon 1 (CALD1)	bcap31	61.962	_K(ac)YSVSEK_	0.43784	0.709
carp-female_000000010_08694007_08717153	94	Novel protein similar to vertebrate caldesmon 1 (CALD1)	bcap31	71.376	_VDLSNNPVAIEHIHMK(ac)LFR_	-0.79632	0.643
carp-female_000000010_08694007_08717153	148	Novel protein similar to vertebrate caldesmon 1 (CALD1)	bcap31	111.46	_K(ac)YMEENEK_	-0.55914	0.601
carp-female_000000010_09130092_09150003	692	Zgc:172102 protein	abcd1	53.237	_FEK(ac)LDASTR_	0.75968	0.73
carp-female_000000010_09607487_09613991	265	Zgc:153440	zgc:153440	60.301	_EHQVK(ac)YAQTSR_	-1.2476	0.507
carp-female_000000010_11271806_11312993	689	Novel protein similar to human general control of amino-acid synthesis 1-like 1 (Yeast) (GCN1) (Fragment)	gcn1l1	93.243	_MNPAEFIDK(ac)HLEK_	0.31974	0.824
carp-female_000000010_11911112_11920158	67	Zgc:56036	acaa2	149.04	_TPFGTYGGVLK(ac)DHSATDLAEHAAK_	-0.23395	0.899
carp-female_000000010_11921730_11928107	120	60S ribosomal protein L6 (Fragment)	unknown	48.998	_TLTDAYFK(ac)K_	-0.43396	1.237
carp-female_000000010_11921730_11928107	141	60S ribosomal protein L6 (Fragment)	unknown	126.71	_EK(ac)YQLTEQR_	-0.27446	1.641
carp-female_000000010_12052231_12055493	22	Voltage-dependent anion channel 3	vdac3	152.7	_AAGNLEVK(ac)YK_	-0.28807	1.303
carp-female_000000010_12187469_12200431	115	Citrate transporter (Precursor)	ctp	54.486	_MQGLEAHK(ac)YK_	0.17763	0.971
carp-female_000000012_02549682_02550094	76	Aspartate aminotransferase	got1	78.342	_VLSQMEK(ac)IVR_	-0.19061	0.408
carp-female_000000012_05177587_05180517	22	Splicing factor, arginine/serine-rich 5	srsf5a	91.853	_DVEK(ac)FFK_	-0.70739	0.898
carp-female_000000012_05262254_05301347	478	Alpha-actinin-1	GW7_03701	92.051	_LDHLAEK(ac)FR_	0.94732	0.375
carp-female_000000012_05262254_05301347	762	Alpha-actinin-1	GW7_03701	69.812	_SIVNYK(ac)PK_	-0.018498	0.845
carp-female_000000012_07092852_07097731	66	Ephx1 protein (Fragment)	ephx1l	185.67	_FVVK(ac)TSVEEIEDLHR_	-0.63226	0.945
carp-female_000000012_07092852_07097731	383	Ephx1 protein (Fragment)	ephx1l	77.058	_FYK(ac)ENLK_	-0.36141	0.88
carp-female_000000012_07429147_07434790	472	Golgin subfamily A member 5	golga5	91.095	_QELQDYK(ac)NK_	0.4496
carp-female_000000012_07441851_07459661	61	Chromosome 10 SCAF14487, whole genome shotgun sequence. (Fragment)	GSTENG00013722001	41.695	_TLLQQK(ac)EVEISHLK_	-4.3135
carp-female_000000012_08629488_08631884	106	Phosphoglycerate mutase 1a	pgam1a	101.2	_AETAAK(ac)HGEAQVK_	-0.57182	1.081
carp-female_000000012_09358336_09370502	370	Pyroglutamylated RFamide peptide receptor	QRFPR	99.815	_ATVPK(ac)TEIR_	0.29996	1.474
carp-female_000000012_09894361_09922003	281	unknown	unknown	82.01	_K(ac)WLLLSDPDDSISGAR_	2.3019	0.193
carp-female_000000012_09894361_09922003	520	unknown	unknown	212.32	_KVEDISNDDILVAQK(ac)YQR_	-0.43115	1.816
carp-female_000000012_09894361_09922003	762	unknown	unknown	126.02	_VPANQVLYSTHSDQAIGK(ac)YCGR_	-0.63416	1.082
carp-female_000000012_09894361_09922003	838	unknown	unknown	85.963	_HK(ac)FSDVTGK_	0.3706	1.723
carp-female_000000012_09894361_09922003	1075	unknown	unknown	124.67	_FDK(ac)SFIYHLR_	-1.274	0.958
carp-female_000000012_09894361_09922003	1392	unknown	unknown	150.39	_FYASINEHEK(ac)CGPYLQK_	-0.70819	1.038
carp-female_000000012_09894361_09922003	1762	unknown	unknown	132.5	_EHFWSLDK(ac)TEFR_	-0.12383	0.857
carp-female_000000012_09894361_09922003	1828	unknown	unknown	68.856	_NLAPTSLFSQK(ac)SVR_	-0.34422	0.401
carp-female_000000012_10993043_10996095	23	unknown	unknown	108.63	_AEALVSK(ac)HMAEMAQR_	0.056833	0.72
carp-female_000000012_12087234_12088283	237	Calcium homeostasis modulator 2	calhm2	99.055	_TAEVHAK(ac)YHAAECVK_	0.090556	1.077
carp-female_000000012_12138610_12140673	201	Zgc:92254	gsto1	119.54	_K(ac)WTEHMLEDPTVK_	0.57341	3.856
carp-female_000000012_12505469_12509093	222	Erlin-1	erlin1	98.062	_MAQVAEIHFQQK(ac)VMEK_	0.46616	1.003
carp-female_000000012_12592469_12594321	186	Echs1 protein (Fragment)	echs1	52.424	_AVGK(ac)SLAMEMVLTGDR_	0.041575
carp-female_000000012_12832011_12865894	29	Polypeptide N-acetylgalactosaminyltransferase 2	GALT2	67.385	_NK(ac)FNQVESDK_	-0.63035	0.75
carp-female_000000012_13404454_13437477	2143	Putative hexokinase HKDC1	Hkdc1	180.85	_GIFETK(ac)FLSQIESDR_	-0.39133	0.288
carp-female_000000012_13445338_13452629	148	Hexokinase 1	hk1	139.86	_ASGVEGMDVVK(ac)LLNK_	-0.30385	0.463
carp-female_000000012_13445338_13452629	298	Hexokinase 1	hk1	60.157	_IETK(ac)HVSAIEK_	0.23147	1.626
carp-female_000000012_13445338_13452629	379	Hexokinase 1	hk1	104.84	_TTVGIDGSLYK(ac)MHPQYSR_	-0.13341	1.16
carp-female_000000012_13445338_13452629	449	Hexokinase 1	hk1	58.699	_DQLLEVK(ac)K_	-1.2166	0.408
carp-female_000000012_13619458_13633023	70	Glutamate dehydrogenase	glud1a	119.45	_GASIVEDK(ac)LVHDLK_	0.5223	0.884
carp-female_000000012_13619458_13633023	76	Glutamate dehydrogenase	glud1a	105.52	_LVHDLK(ac)TR_	0.88295	0.792
carp-female_000000012_13619458_13633023	177	Glutamate dehydrogenase	glud1a	118.24	_INPK(ac)NYSDTELEK_	0.66575	3.188
carp-female_000000012_13619458_13633023	443	Glutamate dehydrogenase	glud1a	86.794	_LTFK(ac)YER_	0.3791	1.249
carp-female_000000012_13619458_13633023	466	Glutamate dehydrogenase	glud1a	90.718	_FGK(ac)HGGAIPIVPTSEFQDR_	-0.5366	0.453
carp-female_000000012_17780876_17799709	143	LETM1 and EF-hand domain-containing protein 1, mitochondrial	letm1	66.989	_VVDEVK(ac)HYYHGFR_	0.52485	0.662
carp-female_000000012_18748607_18750946	236	Novel protein similar to vertebrate mitochondrial ribosomal protein S26 (MRPS26)	mrps26	95.138	_NYNFAIDK(ac)EGR_	-0.23304	0.522
carp-female_000000012_19046728_19054341	72	Zgc:158660	sfxn3	212.9	_AK(ac)YIYDSAFHPDTGEK_	-0.10544	0.952
carp-female_000000012_19046728_19054341	183	Zgc:158660	sfxn3	99.055	_ELK(ac)FGIPITDAEGK_	1.3505	0.761
carp-female_000000012_19522328_19527955	20	Mitochondrial voltage-dependent anino channel protein 2	VDAC2	88.101	_DIFNK(ac)GYGFGMVK_	4.2402	0.085
carp-female_000000012_19522328_19527955	42	Mitochondrial voltage-dependent anino channel protein 2	VDAC2	170.61	_SASGVEFK(ac)TSGSSNTDTSK_	-1.2513	0.908
carp-female_000000012_19522328_19527955	61	Mitochondrial voltage-dependent anino channel protein 2	VDAC2	110.39	_VVGSLETK(ac)YK_	0.37866	0.952
carp-female_000000012_19522328_19527955	224	Mitochondrial voltage-dependent anino channel protein 2	VDAC2	105.03	_FGIAAK(ac)YQLDK_	-0.26685	0.782
carp-female_000000012_20234722_20248949	272	Annexin	anxa11a	62.088	_VPLLVSYK(ac)TAYGK_	0.1345	0.947
carp-female_000000012_20234722_20248949	284	Annexin	anxa11a	68.972	_DLK(ac)SELSGNFEK_	-0.25195	1.311
carp-female_000000012_20234722_20248949	311	Annexin	anxa11a	85.28	_TLAQYDAYELK(ac)EAIK_	1.5134
carp-female_000000012_20234722_20248949	344	Annexin	anxa11a	102.87	_EINQLFK(ac)AENK_	-0.32685	0.927
carp-female_000000012_20234722_20248949	546	Annexin	anxa11a	102.98	_NYGK(ac)SLYTAISGDTSGDYK_	-0.49856	0.949
carp-female_000000012_20234722_20248949	561	Annexin	anxa11a	249.6	_SLYTAISGDTSGDYK(ac)K_	1.0357	0.341
carp-female_000000012_20754285_20759850	138	Apoptosis-inducing factor-like mitochondrion-associated inducer of death	AMID	120.4	_HNCVDTYQSAIQK(ac)YDDFVK_	-0.76516	0.726
carp-female_000000012_21187697_21196881	413	Atl2 protein (Fragment)	atl2	44.395	_YHEEFK(ac)K_	0.45114	0.162
carp-female_000000012_21483320_21497939	358	Calpain 2a	unknown	64.827	_HWSTCK(ac)FDGTWR_	0.32691	1.536
carp-female_000000012_21765410_21774464	446	Eukaryotic translation initiation factor 3 subunit L	eif3l	64.841	_IQLLVFK(ac)HK_	0.11726	0.692
carp-female_000000012_21765410_21774464	501	Eukaryotic translation initiation factor 3 subunit L	eif3l	92.943	_QIHK(ac)FEELNR_	1.1176	3.005
carp-female_000000012_22587640_22593945	64	Khdrbs1 protein	khdrbs1a	142.57	_KESETYLDLFTAK(ac)NVR_	0.056907	1.007
carp-female_000000012_22806547_22808313	42	Microsomal glutathione S-transferase 3	unknown	113.24	_YGIK(ac)YPTMYSDK_	-0.22758	0.708
carp-female_000000012_23159794_23216057	413	Leucine-rich PPR-motif containing	LRPPRC	96.745	_HCVNMDK(ac)SVEK_	0.30281	0.98
carp-female_000000012_23159794_23216057	686	Leucine-rich PPR-motif containing	LRPPRC	102.4	_TLAELK(ac)AEGK_	0.29664	4.262
carp-female_000000012_23159794_23216057	764	Leucine-rich PPR-motif containing	LRPPRC	110.12	_KDSEVALDAQK(ac)YVALVR_	0.76161	0.833
carp-female_000000012_23159794_23216057	1106	Leucine-rich PPR-motif containing	LRPPRC	145.46	_EATVEDYK(ac)LK_	0.55829	1.089
carp-female_000000012_23650982_23653947	86	Prdx3 protein	prdx3	118.28	_EISLEDFK(ac)GK_	-0.63591	0.265
carp-female_000000012_23650982_23653947	248	Prdx3 protein	prdx3	46.426	_EYFEK(ac)VN_	0.65406	1.026
carp-female_000000012_23665403_23670928	45	Eukaryotic translation initiation factor 3 subunit A	eif3a	88.075	_TWQK(ac)IHEPIMLK_	-0.16069	1.112
carp-female_000000012_23665403_23670928	351	Eukaryotic translation initiation factor 3 subunit A	eif3a	95.264	_LLDMDGIIVEK(ac)HR_	-0.42625	1.598
carp-female_000000013_00508109_00511120	135	Signal peptidase complex catalytic subunit SEC11A	SC11A	60.102	_QGQHWLEK(ac)K_	0.13916	0.482
carp-female_000000013_00862608_00869073	208	Isocitrate dehydrogenase [NADP]	idh2	101.54	_VEEFNLK(ac)K_	0.47676	1.833
carp-female_000000013_00862608_00869073	234	Isocitrate dehydrogenase [NADP]	idh2	106.18	_EPIICK(ac)NIPR_	-0.68962	1.086
carp-female_000000013_00862608_00869073	259	Isocitrate dehydrogenase [NADP]	idh2	94.281	_HAHGDQYK(ac)ATDFVVSQPGK_	-0.84497	0.976
carp-female_000000013_00862608_00869073	322	Isocitrate dehydrogenase [NADP]	idh2	57.174	_K(ac)WPLYMSTK_	-0.49556	0.978
carp-female_000000013_00862608_00869073	354	Isocitrate dehydrogenase [NADP]	idh2	71.614	_NYK(ac)PEFDK_	0.63377	10.514
carp-female_000000013_00862608_00869073	359	Isocitrate dehydrogenase [NADP]	idh2	75.739	_NYKPEFDK(ac)LK_	0.082858	3.714
carp-female_000000013_00862608_00869073	361	Isocitrate dehydrogenase [NADP]	idh2	86.67	_LK(ac)IWYEHR_	0.84256	0.93
carp-female_000000013_00870861_00871425	33	Isocitrate dehydrogenase [NADP]	unknown	108.71	_LDGNPDLIK(ac)FSQTLER_	0.058125	1.929
carp-female_000000013_02666598_02669821	23	Cleavage and polyadenylation specificity factor subunit 5	CPSF5	123.29	_GVNQFGNK(ac)YISQPAK_	0.2102	1.072
carp-female_000000013_02912132_02916617	634	CCCTC-binding factor	ctcf	119.54	_THTGEK(ac)PYACNQCEK_	0.0063928	1.112
carp-female_000000013_03897674_03902314	118	Acylglycerol kinase, mitochondrial	agk	77.597	_IVK(ac)TDYEGQAK_	0.85008
carp-female_000000013_04557732_04560627	104	Ribosomal protein L4	rpl4	92.732	_MFAPTK(ac)TWR_	0.25879	1.683
carp-female_000000013_04557732_04560627	160	Ribosomal protein L4	rpl4	75.064	_IEEIPEVPVVVDDKVEGYK(ac)K_	-0.19662	1.386
carp-female_000000013_04557732_04560627	170	Ribosomal protein L4	rpl4	80.438	_EAVLLLK(ac)K_	0.64926	1.586
carp-female_000000013_04557732_04560627	179	Ribosomal protein L4	rpl4	65.252	_AWNDIK(ac)K_	0.36757	2.768
carp-female_000000013_04557732_04560627	237	Ribosomal protein L4	rpl4	54.729	_LDLLK(ac)LAPGGHVGR_	-0.31435	1.324
carp-female_000000013_04557732_04560627	292	Ribosomal protein L4	rpl4	77.662	_IIK(ac)SEEVQK_	0.30731	0.789
carp-female_000000013_04869003_04877964	486	Aars protein	aars	149.23	_GVAATDDSPK(ac)YK_	0.44172
carp-female_000000013_04916607_04940299	101	Splicing factor 3B subunit 3	sf3b3	67.102	_NMFEK(ac)IHQETFGK_	0.087846	0.943
carp-female_000000013_04916607_04940299	109	Splicing factor 3B subunit 3	sf3b3	45.28	_IHQETFGK(ac)SGCR_	-0.67368	0.851
carp-female_000000013_08098898_08099508	91	Cytochrome b-c1 complex subunit Rieske, mitochondrial	UCRI	101.3	_LSDIPEGK(ac)NMTFK_	0.55999	0.26
carp-female_000000013_11614279_11620769	364	U3 small nucleolar RNA-associated protein 15 homolog	utp15	76.064	_LHLQK(ac)YDK_	1.5023	1.089
carp-female_000000014_00080838_00088866	38	Mitochondrial voltage-dependent anino channel protein 1	VDAC1	96.171	_VAGTLETK(ac)YK_	0.3971	2.042
carp-female_000000014_00080838_00088866	40	Mitochondrial voltage-dependent anino channel protein 1	VDAC1	150.34	_YK(ac)WAEHGLTFTEK_	0.38363	1.111
carp-female_000000015_00790715_00793401	187	COMM domain containing 2	commd2	63.401	_ALAELK(ac)SNHCR_	1.0329	0.997
carp-female_000000015_02490998_02495641	93	Zgc:152810	ncl	72.2	_SAISK(ac)FFSK_	2.2976	1.569
carp-female_000000015_02490998_02495641	97	Zgc:152810	ncl	153.09	_FFSK(ac)EGLEIQDVR_	0.75925	0.728
carp-female_000000015_02490998_02495641	112	Zgc:152810	ncl	95.067	_K(ac)FGYVDFSSEEELQK_	-0.33696	0.999
carp-female_000000015_02490998_02495641	288	Zgc:152810	ncl	142.39	_AK(ac)GFAFLEFESMEDAK_	-0.52551	1.865
carp-female_000000015_02490998_02495641	345	Zgc:152810	ncl	151.41	_TLFVK(ac)GLSEETTDQTLK_	-0.3624	1.192
carp-female_000000015_02490998_02495641	414	Zgc:152810	ncl	76.943	_VTLDYAK(ac)PK_	0.080453	1.095
carp-female_000000015_02889661_02904599	215	Psmd1 protein (Fragment)	Psmd1	70.089	_VINDK(ac)HDDVMAK_	-0.28378	0.09
carp-female_000000015_03373445_03409681	553	Putative phospholipid-transporting ATPase IF (Fragment)	Anapl_03201	55.04	_VHVDEFALK(ac)GLR_	1.6341	0.564
carp-female_000000015_05170340_05172275	130	Zgc:153327	manf	117.79	_DSQICELK(ac)YDK_	-0.45424
carp-female_000000015_06326563_06350822	15	Smc3 protein	smc3	167.32	_VIGAK(ac)K(ac)DQYFLDK_	-0.10605	0.72
carp-female_000000015_06326563_06350822	16	Smc3 protein	smc3	167.32	_VIGAK(ac)K(ac)DQYFLDK_	-0.10605	0.72
carp-female_000000015_06326563_06350822	50	Smc3 protein	smc3	74.392	_SNPYYIVK(ac)QGK_	-2.4555	0.684
carp-female_000000015_07985112_08038559	230	Aryl hydrocarbon receptor 2	AhR2	53.756	_LK(ac)YLHGQNK_	-0.17181	1.301
carp-female_000000015_07985112_08038559	276	Aryl hydrocarbon receptor 2	AhR2	80.755	_TLLFQTK(ac)HK_	0.24795	1.366
carp-female_000000016_01122656_01129008	151	Source of immunodominant MHC-associated peptides	SIMP	128.88	_NQGNLYDK(ac)AGK_	-1.838	0.836
carp-female_000000016_01122656_01129008	422	Source of immunodominant MHC-associated peptides	SIMP	74.92	_QALDHK(ac)LR_	-0.32113	1.992
carp-female_000000016_01509959_01560806	149	Eukaryotic translation initiation factor 3 subunit E-A	eif3ea	87.624	_MLFDYLADK(ac)HGFR_	-0.38502	0.935
carp-female_000000016_02568824_02575674	259	2,4-dienoyl-CoA reductase, mitochondrial	DECR	72.478	_FEK(ac)AMFER_	-2.2613	0.935
carp-female_000000016_02817855_02829699	830	LOC570454 protein (Fragment)	LOC570454	56.632	_K(ac)YFLHSER_	0.041809	1.999
carp-female_000000016_03050072_03055313	450	CTP synthase	ctps1b	72.315	_FEVNPELK(ac)HHFEDR_	0.058152	1.445
carp-female_000000016_04193887_04198494	97	Tubulin, beta 5	tubb5	101.9	_ISVYYNEATGGK(ac)YVPR_	-1.2716	0.559
carp-female_000000016_05192890_05204267	89	Triosephosphate isomerase B	tpi1b	78.69	_DCGVK(ac)WVILGHSER_	0.23026	0.472
carp-female_000000016_08752386_08753821	18	60S ribosomal protein L18	rpl18	62.338	_EPK(ac)SQDIYLR_	0.25276	0.935
carp-female_000000016_09240403_09243601	110	Chromosome 8 SCAF15044, whole genome shotgun sequence	GSTENG00033986001	73.834	_SIK(ac)YATGGIHLSK_	-0.85081	0.23
carp-female_000000016_10760640_10783664	589	Anoctamin	ano10a	55.755	_LDKLEFDSLEALK(ac)K_	0.53763	1.69
carp-female_000000017_00033075_00042320	115	Transaldolase	taldo1	47.606	_LSFDK(ac)DAMVSR_	-0.49462	0.938
carp-female_000000017_00033075_00042320	279	Transaldolase	taldo1	58.981	_IYNYYK(ac)K_	0.58162	1.06
carp-female_000000018_00029420_00038887	94	Phosphoenolpyruvate carboxylase	unknown	109.66	_TVIVTK(ac)NQR_	0.49882	0.964
carp-female_000000018_00029420_00038887	122	Phosphoenolpyruvate carboxylase	unknown	119.46	_SQLGSWMSEADFQK(ac)AR_	0.73308	1.068
carp-female_000000018_00029420_00038887	315	Phosphoenolpyruvate carboxylase	unknown	134.34	_VECVGDDIAWMK(ac)FDSQGK_	1.0189	0.961
carp-female_000000018_00029420_00038887	387	Phosphoenolpyruvate carboxylase	unknown	73.273	_LTDWHGK(ac)SWK_	2.2114	0.922
carp-female_000000018_00029420_00038887	390	Phosphoenolpyruvate carboxylase	unknown	149.86	_SWK(ac)YGDSTLCAHPNSR_	-0.75741	0.91
carp-female_000000018_01815173_01819759	153	TIM21-like protein, mitochondrial	TI21L	70.089	_ENPETGK(ac)YEFR_	-0.9667	0.957
carp-female_000000018_02072273_02080049	275	Chaperonin containing TCP1, subunit 5 (Epsilon)	cct5	111.31	_LDVTSVEDYK(ac)ALQK_	0.1864	1.068
carp-female_000000018_02072273_02080049	284	Chaperonin containing TCP1, subunit 5 (Epsilon)	cct5	83.456	_DK(ac)FAEMIR_	0.23369	0.991
carp-female_000000018_02072273_02080049	529	Chaperonin containing TCP1, subunit 5 (Epsilon)	cct5	47.228	_MILK(ac)IDDIR_	0.88245	2.433
carp-female_000000018_02338151_02342822	435	Pdia4 protein	pdia4	187.37	_DDYK(ac)FMHTFNNEVAK_	0.31002	0.388
carp-female_000000018_02338151_02342822	462	Pdia4 protein	pdia4	95.662	_ASPGQVVMLHSEK(ac)FR_	-0.51953	0.78
carp-female_000000018_02338151_02342822	466	Pdia4 protein	pdia4	79.036	_SK(ac)YEPASHSLTIK_	0.46703	1.554
carp-female_000000018_02338151_02342822	633	Pdia4 protein	pdia4	134.14	_VVVGK(ac)TFDDIVMDAK_	-1.0219	0.128
carp-female_000000018_02338151_02342822	733	Pdia4 protein	pdia4	61.56	_FVEK(ac)HATK_	0.55691	0.709
carp-female_000000018_04234688_04235225	91	LOC100170534 protein	cstb	52.185	_LELHGIQTSK(ac)AHHDAIEYF_	-1.0869	1.186
carp-female_000000018_04237268_04237554	46	Zgc:56530	zgc:56530	74.611	_SYK(ac)TQVVAGR_	0.3498	0.733
carp-female_000000018_04378035_04382378	56	N-alpha-acetyltransferase 50	naa50	115.91	_FYK(ac)DVLEVGELAK_	0.25046	1.5
carp-female_000000018_04817413_04821724	48	Acyl-CoA thioesterase 9	acot9.1	184.1	_EK(ac)YLNYHNSVR_	0.23001	0.899
carp-female_000000018_05985767_05990055	207	Hgd protein	hgd	183	_TVATGYTIVNK(ac)YQGK_	-0.92229	0.936
carp-female_000000018_05985767_05990055	384	Hgd protein	hgd	86.014	_NYYK(ac)CWEALK_	-1.8967	1.2
carp-female_000000019_00473844_00491139	12	Chromosome undetermined SCAF14629, whole genome shotgun sequence. (Fragment)	GSTENG00019846001	75.819	_VK(ac)WNQSTAAK_	-0.035252	0.862
carp-female_000000019_01740386_01743210	5	ATP synthase subunit gamma	ATPG	76.927	_ATLK(ac)DITLR_	-0.31241	0.899
carp-female_000000019_01740386_01743210	31	ATP synthase subunit gamma	ATPG	101.72	_MVAAAK(ac)YAR_	0.17669	1.03
carp-female_000000019_01740386_01743210	55	ATP synthase subunit gamma	ATPG	112.34	_VYGTGAMALYEK(ac)AEIK_	0.3529	0.873
carp-female_000000019_01740386_01743210	66	ATP synthase subunit gamma	ATPG	98	_NK(ac)HLIIGVSSDR_	-0.27718	0.838
carp-female_000000019_01740386_01743210	91	ATP synthase subunit gamma	ATPG	46.334	_AMK(ac)NEIAK_	-0.78929	1.599
carp-female_000000019_03742708_03772620	2483	Chromosome 19 SCAF14731, whole genome shotgun sequence. (Fragment)	GSTENG00023829001	72.898	_K(ac)HNESLAALEQER_	-1.7628	1.105
carp-female_000000019_03742708_03772620	2966	Chromosome 19 SCAF14731, whole genome shotgun sequence. (Fragment)	GSTENG00023829001	89.484	_MLEQLHLQK(ac)SELDR_	0.40911	0.942
carp-female_000000019_03742708_03772620	3314	Chromosome 19 SCAF14731, whole genome shotgun sequence. (Fragment)	GSTENG00023829001	109.29	_GFGGK(ac)YGVQK_	0.40677	0.839
carp-female_000000019_04220012_04222822	183	Ribosomal protein S16	rps16	179.56	_ALVAYYQK(ac)YVDEASK_	0.026229	1.156
carp-female_000000019_04220012_04222822	194	Ribosomal protein S16	rps16	45.28	_EIK(ac)DILIQYDR_	-0.39776	1.727
carp-female_000000019_05450121_05452246	86	Fibrinogen-like 2	fgl2	121.68	_ELQSLK(ac)ETVNR_	-0.47299	1.092
carp-female_000000020_00631105_00635541	304	Malonyl CoA:ACP acyltransferase (Mitochondrial)	mcat	41.427	_YMHDK(ac)HVR_	0.963	1.125
carp-female_000000020_02113206_02120765	290	L-lactate dehydrogenase B chain	ldhb	105.03	_MVVDSAYEVIK(ac)LK_	0.10825	0.098
carp-female_000000020_02113206_02120765	375	L-lactate dehydrogenase B chain	ldhb	184.76	_SSADTLWGIQK(ac)DLK_	-0.72473	0.907
carp-female_000000020_02386014_02399244	226	Decorin variant 1	DCN	58.885	_EVPANIPK(ac)SLQELR_	0.48176	0.814
carp-female_000000020_02638385_02646586	175	Coatomer subunit gamma-2	copg2	97.635	_MSFDVVK(ac)R_	0.83429	0.068
carp-female_000000020_02638385_02646586	262	Coatomer subunit gamma-2	copg2	66.613	_NK(ac)HEMVVYEAASAIVHMPNCTAR_	-0.62763	1.315
carp-female_000000020_02638385_02646586	471	Coatomer subunit gamma-2	copg2	70.056	_TPTPSK(ac)YIR_	0.66827	1.052
carp-female_000000020_02638385_02646586	572	Coatomer subunit gamma-2	copg2	81.01	_SLHQYTLEPSEK(ac)PFDMK_	0.23858	1.007
carp-female_000000020_02865197_02919405	147	Chchd3 protein	chchd3	86.488	_VTNENYHK(ac)AADEVNAK_	0.55467
carp-female_000000020_02865197_02919405	155	Chchd3 protein	chchd3	94.363	_AADEVNAK(ac)FK_	-0.47136	0.492
carp-female_000000020_03304491_03309596	80	Ubiquitin-conjugating enzyme E2 H	PAL_GLEAN10019139	44.543	_VDLPDK(ac)YPFK_	0.63502	0.877
carp-female_000000020_03393384_03396967	110	26S protease regulatory subunit 7	PRS7	58.98	_IINADSEDPK(ac)YIINVK_	0.91324	1.468
carp-female_000000020_04220852_04223533	108	Calumenin-A	calua	121.61	_K(ac)YIYDNVER_	0.86098	0.616
carp-female_000000020_04713721_04722425	177	LEM domain containing 3	lemd3	81.904	_GK(ac)SSGLEETER_	0.0020673	0.917
carp-female_000000020_05475873_05481460	48	Cytochrome b5 reductase 3	cyb5r3	113.47	_RPAITLEDPNVK(ac)YPLR_	0.79141	1.165
carp-female_000000020_05475873_05481460	56	Cytochrome b5 reductase 3	cyb5r3	88.075	_LVDK(ac)EIISHDTR_	-0.37141	0.892
carp-female_000000020_05475873_05481460	121	Cytochrome b5 reductase 3	cyb5r3	56.258	_IYYK(ac)NVHPK_	0.76942	0.895
carp-female_000000020_05475873_05481460	126	Cytochrome b5 reductase 3	cyb5r3	55.258	_NVHPK(ac)FPEGGK_	0.98535
carp-female_000000020_05716873_05721297	97	GDP dissociation inhibitor 2	unknown	47.971	_VIEGSFVYK(ac)K_	-0.52469	0.809
carp-female_000000020_05716873_05721297	254	GDP dissociation inhibitor 2	unknown	118.87	_VVGVK(ac)SEGEIAR_	0.20951	0.792
carp-female_000000020_06590953_06644378	44	Protein Flnc	Flnc	131.09	_DLAEDAPWK(ac)K_	-0.8477	0.679
carp-female_000000020_06590953_06644378	2475	Protein Flnc	Flnc	43.05	_FDDK(ac)HIAGSPFTAK_	0.25806	1.11
carp-female_000000020_06802059_06808618	75	Heat shock protein	Hsp90	106.32	_AEK(ac)HVFQAEVNR_	0.41224	0.311
carp-female_000000020_06802059_06808618	161	Heat shock protein	Hsp90	136.3	_EELVK(ac)NLGTIAK_	0.889	0.406
carp-female_000000020_06802059_06808618	357	Heat shock protein	Hsp90	197.07	_EVEEDEYK(ac)AFYK_	1.2442	1.45
carp-female_000000020_06802059_06808618	456	Heat shock protein	Hsp90	152.7	_ETLQQHK(ac)LLK_	-1.2482	0.316
carp-female_000000020_06802059_06808618	494	Heat shock protein	Hsp90	51.942	_EFGTNIK(ac)LGVIEDHSNR_	-0.17714	0.446
carp-female_000000020_06802059_06808618	629	Heat shock protein	Hsp90	90.906	_ALK(ac)DNIEK_	1.46	0.307
carp-female_000000021_01299101_01305083	101	ARD1 homolog a, N-acetyltransferase	naa10	176.67	_FQISEVEPK(ac)YYADGEDAYAMK_	-0.31108	2.365
carp-female_000000021_01307370_01312008	241	Glucose-6-phosphate 1-dehydrogenase	g6pd	43.592	_VQPNEAIYAK(ac)MMSK_	0.33194
carp-female_000000021_01307370_01312008	336	Glucose-6-phosphate 1-dehydrogenase	g6pd	94.09	_GPAEADELVQK(ac)VGFR_	-0.7218	0.983
carp-female_000000021_02290326_02297117	108	Elongation factor 1-alpha	eef1a2	121.02	_FEK(ac)EAAEMGK_	0.17145	2.066
carp-female_000000021_03319954_03323293	193	LOC553479 protein (Fragment)	LOC553479	53.756	_VELISLK(ac)K_	0.38577	0.969
carp-female_000000021_03324720_03328120	111	Keratin, type I cytoskeletal 18	krt18	115.12	_FLEQANSK(ac)LELK_	0.54446	0.829
carp-female_000000021_03324720_03328120	240	Keratin, type I cytoskeletal 18	krt18	135.99	_VK(ac)YESELSIR_	-0.77966	1.467
carp-female_000000021_03324720_03328120	331	Keratin, type I cytoskeletal 18	krt18	73.248	_YEK(ac)MALK_	-0.29314	0.148
carp-female_000000021_03324720_03328120	335	Keratin, type I cytoskeletal 18	krt18	130.98	_M(ox)ALK(ac)NQEELK_	0.47977	3.308
carp-female_000000021_03324720_03328120	390	Keratin, type I cytoskeletal 18	krt18	59.227	_NLK(ac)GSLEATLR_	0.31861	0.841
carp-female_000000021_03324720_03328120	443	Keratin, type I cytoskeletal 18	krt18	205.24	_NNIQHQTQEYEALLNIK(ac)MK_	0.33311	0.787
carp-female_000000021_03324720_03328120	463	Keratin, type I cytoskeletal 18	krt18	163.18	_LLDGGDFK(ac)LQDALDEQK_	0.58538	0.949
carp-female_000000021_03382666_03386768	12	Keratin, type II cytoskeletal 8	krt8	196.95	_TSYTVK(ac)SSSSGSVPR_	-0.56442	0.95
carp-female_000000021_03382666_03386768	142	Keratin, type II cytoskeletal 8	krt8	243.9	_M(ox)LETK(ac)WSLLQNQTATR_	0.21771	0.983
carp-female_000000021_03382666_03386768	178	Keratin, type II cytoskeletal 8	krt8	177.1	_QLDSLGNDK(ac)MK_	0.85097	0.703
carp-female_000000021_03382666_03386768	196	Keratin, type II cytoskeletal 8	krt8	202.6	_LEADLHNMQGLVEDFK(ac)NK_	-0.46581	0.991
carp-female_000000021_03382666_03386768	217	Keratin, type II cytoskeletal 8	krt8	189.3	_TECENEFVLIK(ac)K_	0.47817	9.22
carp-female_000000021_03382666_03386768	227	Keratin, type II cytoskeletal 8	krt8	204.82	_KDVDEAYMNK(ac)VELEAK_	0.10664	0.938
carp-female_000000021_03382666_03386768	303	Keratin, type II cytoskeletal 8	krt8	134.13	_AEAEMWYK(ac)SK_	0.64293	0.987
carp-female_000000021_03382666_03386768	305	Keratin, type II cytoskeletal 8	krt8	194.12	_SK(ac)YEEM(ox)QTSATK_	0.0084938	0.8
carp-female_000000021_03382666_03386768	315	Keratin, type II cytoskeletal 8	krt8	352.72	_YEEMQTSATK(ac)YGDDLR_	-0.68968	1.032
carp-female_000000021_03382666_03386768	324	Keratin, type II cytoskeletal 8	krt8	265.72	_STK(ac)TEIADLNR_	0.20885	0.971
carp-female_000000021_03382666_03386768	345	Keratin, type II cytoskeletal 8	krt8	71.176	_LQSEIDAVK(ac)GQR_	-1.4094	1.013
carp-female_000000021_03382666_03386768	507	Keratin, type II cytoskeletal 8	krt8	136.96	_SVVIK(ac)M(ox)IETK_	-0.45521	0.924
carp-female_000000021_03902018_03931315	118	unknown	unknown	43.501	_EAHVPSFEK(ac)YK_	-1.1124	1.681
carp-female_000000021_03902018_03931315	489	unknown	unknown	51.359	_LLMK(ac)YGSEPVQK_	0.43965	0.976
carp-female_000000021_04897640_04911504	157	TM9SF4	tm9sf4	125.84	_DTLK(ac)DIQFEHGYR_	-0.50128	0.956
carp-female_000000021_04897640_04911504	210	TM9SF4	tm9sf4	65.278	_FEVMPK(ac)SVK_	-0.78823	0.799
carp-female_000000021_06941580_06949099	314	T-complex protein 1 subunit alpha	tcp1	91.62	_VCDDELILVK(ac)NTK_	-0.38164	0.346
carp-female_000000024_00161629_00165522	76	Proteasome subunit beta type	PSB3	93.345	_LNLYELK(ac)EGR_	-0.5869	1.064
carp-female_000000024_01882305_01892725	405	Mcm6 protein	mcm6	96.673	_SQFLK(ac)HVEEFSPR_	0.92701	1.399
carp-female_000000024_03134270_03139565	190	Obg-like ATPase 1	ola1	71.159	_IK(ac)SWVVDEK_	-0.19332	0.791
carp-female_000000024_03134270_03139565	209	Obg-like ATPase 1	ola1	85.493	_YYHDWNDK(ac)EIEVLNK_	-0.36494	1.133
carp-female_000000024_03686761_03707792	207	Ribosome biogenesis protein wdr12	wdr12	44.44	_IVTDNLVYCK(ac)TVR_	-1.4018	0.885
carp-female_000000024_03686761_03707792	277	Ribosome biogenesis protein wdr12	wdr12	87.184	_TQLYDYLK(ac)NR_	-0.059998	0.977
carp-female_000000024_03964560_03976364	645	MGC162584 protein	vps16	41.825	_QFCK(ac)HQEQETLK_	0.78562	0.7
carp-female_000000024_04216574_04234623	498	Chromosome 3 SCAF14639, whole genome shotgun sequence	GSTENG00020067001	69.846	_ISTK(ac)IVSQEQR_	1.2052
carp-female_000000024_04713262_04732736	499	unknown	unknown	140.14	_K(ac)FDQMLAEEK_	-0.046985	1.717
carp-female_000000024_04736967_04751675	52	Tetratricopeptide repeat protein 26	ttc26	62.466	_SDGVYIINLK(ac)K_	1.3028	1.033
carp-female_000000024_06867041_06878399	26	Reticulon	rtn4a	116.98	_ADK(ac)HVNSLQDEAADFSIR_	0.92641	1.052
carp-female_000000024_06867041_06878399	230	Reticulon	rtn4a	74.853	_SEDGHPFK(ac)MYLDK_	-1.0115	0.637
carp-female_000000024_06867041_06878399	235	Reticulon	rtn4a	67.646	_MYLDK(ac)DIAIPTEMVHK_	1.9185	0.489
carp-female_000000024_06867041_06878399	260	Reticulon	rtn4a	86.453	_YSDTALGHINAVVK(ac)ELR_	-0.74925	0.892
carp-female_000000026_00720139_00726461	336	Matrix metalloproteinase 14 (Membrane-inserted) alpha	mmp14a	94.309	_SDGK(ac)FVFFK_	0.25528	0.833
carp-female_000000026_00720139_00726461	344	Matrix metalloproteinase 14 (Membrane-inserted) alpha	mmp14a	110.38	_GDK(ac)YWVFNEAK_	0.75819	0.913
carp-female_000000026_00720139_00726461	437	Matrix metalloproteinase 14 (Membrane-inserted) alpha	mmp14a	149	_GAFMSEDGAHTYFYK(ac)ANK_	0.1088	0.948
carp-female_000000026_02198750_02225249	430	Proline-, glutamic acid-and leucine-rich protein 1 (Fragment)	PELP1	75.018	_QIILTSGTLLK(ac)EDLHK_	0.020391	0.635
carp-female_000000026_02583583_02589420	174	Eukaryotic translation initiation factor 4A, isoform 1A	eif4a1a	57.59	_YLSPK(ac)YIK_	1.0708	3.482
carp-female_000000026_02583583_02589420	306	Eukaryotic translation initiation factor 4A, isoform 1A	eif4a1a	72.928	_DIIMK(ac)EFR_	-2.8517
carp-female_000000026_02633084_02640164	150	Phospholipid scramblase 1	PLS1	75.109	_SFDMK(ac)IK_	0.34749	0.894
carp-female_000000026_02947832_02950047	99	Chromosome undetermined SCAF7485, whole genome shotgun sequence	RPS13	145.69	_GLAPDLPEDLYHLIK(ac)K_	0.36662	1.184
carp-female_000000026_03554511_03560631	48	R-ras	unknown	111.33	_GSFEEIYK(ac)FQR_	-0.25526	1.148
carp-female_000000026_04367338_04389547	249	Serine/threonine-protein kinase VRK3	VRK3	78.324	_YSGAK(ac)WSEGVR_	0.71282	0.799
carp-female_000000026_04974839_04980270	190	LOC407663 protein (Fragment)	LOC407663	44.44	_VVNVSSLAHEK(ac)GK_	0.78334	6.667
carp-female_000000026_04974839_04980270	259	LOC407663 protein (Fragment)	LOC407663	47.894	_HFLPTLPLWK(ac)R_	1.693	1.527
carp-female_000000026_06844800_06874226	40	CD81 antigen	cd81	43.761	_HDTK(ac)TSSLLDLR_	0.56997	0.846
carp-female_000000026_08501499_08526463	717	unknown	unknown	96.113	_LDEDLHVK(ac)YPR_	0.12105	0.803
carp-female_000000026_10762484_10769015	67	Mitochondrial carrier homolog 2	mtch2	114.89	_TDGK(ac)SGLFK_	0.033436	0.862
carp-female_000000026_10770581_10774331	58	26S protease regulatory subunit 6A	PRS6A	63.091	_VTHELQAMK(ac)DK_	-0.46453	1.139
carp-female_000000026_11488673_11493122	127	GrpE protein homolog	grpel1	119.68	_ATESVPK(ac)TEVSAANPHLK_	0.22591	0.901
carp-female_000000026_13019100_13028307	106	Alanine aminotransferase 2-like	gpt2	220.21	_CLEEGGTK(ac)PFSEVIK_	0.24203	0.542
carp-female_000000026_13033698_13034704	29	DnaJ (Hsp40) homolog, subfamily A, member 2	dnaja2	101.38	_QIVVK(ac)YPAGK_	-0.50705	0.829
carp-female_000000027_01204940_01206121	117	Zgc:171577 protein	rpz5	58.829	_FQDFVNAK(ac)PK_	0.74953	0.536
carp-female_000000027_03524553_03546701	62	Smarcc1 protein (Fragment)	smarcc1a	75.088	_K(ac)YVQTDSPTSK_	-2.1356
carp-female_000000027_03524553_03546701	909	Smarcc1 protein (Fragment)	smarcc1a	94.45	_QAFHMEQLK(ac)YAEMK_	0.51538	0.615
carp-female_000000027_04777135_04777760	47	S100 calcium binding protein A10b	s100a10b	96.946	_ELSSFLK(ac)SQK_	0.95446	0.785
carp-female_000000027_05461577_05471900	157	Tyrosine 3-monooxygenase/tryptophan 5-monooxygenase activation protein, beta polypeptide like	ywhabl	82.77	_DAFEISK(ac)AEMQPTHPIR_	-1.0572	1.045
carp-female_000000027_05864281_05866629	130	Zgc:136493 protein (Fragment)	im:7137941	42.629	_IVEGHNFSK(ac)FR_	-0.55378	1.958
carp-female_000000027_06832316_06840375	112	Thioredoxin domain containing 4 (Endoplasmic reticulum)	erp44	63.624	_TIIGYFEK(ac)K_	1.127	0.704
carp-female_000000027_06832316_06840375	246	Thioredoxin domain containing 4 (Endoplasmic reticulum)	erp44	95.582	_GSINFLHADCDK(ac)FR_	0.79146	1.774
carp-female_000000027_06832316_06840375	298	Thioredoxin domain containing 4 (Endoplasmic reticulum)	erp44	120.6	_QFVLDLHSGK(ac)LHR_	0.021037	0.753
carp-female_000000027_06951132_06956691	152	Golgi-associated plant pathogenesis-related protein 1	GAPR1	70.47	_LFCEEVLK(ac)THNEYR_	0.0597	0.905
carp-female_000000027_06951132_06956691	190	Golgi-associated plant pathogenesis-related protein 1	GAPR1	83.045	_ILK(ac)HSAESSR_	-0.15426	0.636
carp-female_000000027_06975907_06983141	392	Chromosome 8 SCAF15044, whole genome shotgun sequence. (Fragment)	GSTENG00034057001	85.355	_GEEFYQK(ac)VHK_	0.79871	0.839
carp-female_000000027_07947743_07951397	44	Cathepsin K	unknown	134.49	_GYK(ac)EIPQGNER_	-0.76067	1.113
carp-female_000000027_08422679_08426771	67	Chaperonin containing TCP1, subunit 3 (Gamma)	cct3	84.166	_EIQVQHPAAK(ac)SMIEISR_	-1.6509	1.969
carp-female_000000027_08429132_08434558	347	Zgc:77086	zgc:77086	164.59	_TTAGHK(ac)YSM(ox)QEEFTR_	-0.1357	0.831
carp-female_000000027_08429132_08434558	371	Zgc:77086	zgc:77086	110.88	_FLEDYFAK(ac)R_	-0.86609	0.569
carp-female_000000027_08429132_08434558	427	Zgc:77086	zgc:77086	70.525	_NLEPK(ac)YK_	0.76899	0.063
carp-female_000000027_08483034_08503082	111	Nuclear lamin A	lmna	85.355	_VREDYK(ac)ELK_	-0.3381	0.418
carp-female_000000027_08483034_08503082	198	Nuclear lamin A	lmna	77.776	_IQTLK(ac)EELEFQK_	-1.8948	1.179
carp-female_000000027_08483034_08503082	267	Nuclear lamin A	lmna	87.184	_TYNSK(ac)LENAR_	0.48619	0.538
carp-female_000000027_08483034_08503082	471	Nuclear lamin A	lmna	167.32	_VTVDEVDM(ox)EGK(ac)YVR_	1.202	0.738
carp-female_000000027_08483034_08503082	478	Nuclear lamin A	lmna	168.69	_LCNK(ac)SDQDQTLGHWQVK_	-0.77311	0.459
carp-female_000000027_08483034_08503082	491	Nuclear lamin A	lmna	178.67	_SDQDQTLGHWQVK(ac)R_	-0.1722	0.596
carp-female_000000027_09068632_09069609	84	unknown	unknown	162.31	_VTLEDGTK(ac)WLVHK_	-0.43383	0.199
carp-female_000000027_09147371_09202288	989	Chromosome 8 SCAF14543, whole genome shotgun sequence. (Fragment)	GSTENG00015321001	54.772	_ADVFK(ac)HMPSK_	0.4652	1.004
carp-female_000000027_09210702_09220403	141	Cdc42l protein	cdc42l	99.161	_EK(ac)WVPEISHHCPR_	0.52691	1.096
carp-female_000000027_09210702_09220403	198	Cdc42l protein	cdc42l	182.33	_AVK(ac)YVECSALTQR_	-0.10409	1.055
carp-female_000000027_09294505_09295818	11	40S ribosomal protein s9	RS9	104.41	_SWVCSK(ac)TYVTPR_	0.77117	0.823
carp-female_000000027_09349353_09352981	96	Lysophospholipid acyltransferase 7	mboat7	139.08	_MVSLANEVQSFHLEK(ac)K_	-0.67634	0.315
carp-female_000000027_10437783_10448105	222	Chromosome undetermined SCAF14292, whole genome shotgun sequence	GSTENG00013080001	74.428	_DEPWHK(ac)ECFVCTSCK_	-0.98438	1.138
carp-female_000000027_10437783_10448105	274	Chromosome undetermined SCAF14292, whole genome shotgun sequence	GSTENG00013080001	111.97	_CEACNKPITGFGGGK(ac)YISFEDR_	-0.065968	1.117
carp-female_000000027_10574326_10578596	583	unknown	unknown	54.393	_SK(ac)HQEQHSAPLQIK_	0.79848	1.566
carp-female_000000028_02441408_02445596	11	Ribosomal protein L35a	unknown	127.84	_AIFAGYK(ac)R_	0.22381	1.202
carp-female_000000028_02441408_02445596	41	Ribosomal protein L35a	unknown	87.568	_TEVDFYLGK(ac)R_	-0.63954	16.262
carp-female_000000028_02441408_02445596	91	Ribosomal protein L35a	unknown	72.34	_SNLPAK(ac)AIGHR_	2.2207	1.631
carp-female_000000028_03083682_03096529	317	Zgc:123303	arfgap2	94.767	_LAYK(ac)ELEIDR_	1.1244	0.785
carp-female_000000028_03097428_03106553	106	Chromosome undetermined SCAF14620, whole genome shotgun sequence. (Fragment)	GSTENG00019549001	64.654	_YK(ac)NELEQR_	0.27795	0.731
carp-female_000000028_03194134_03203570	166	N-ethylmaleimide sensitive fusion protein attachment protein alpha	napa	61.344	_YSAK(ac)DYFFK_	0.23332	0.741
carp-female_000000028_03208231_03214842	368	EH-domain containing 2	ehd2	116.78	_MQEQLMAHDFSK(ac)FK_	-0.013703	1.32
carp-female_000000028_09771470_09791854	78	Cox4 neighbor	emc8	48.288	_ENK(ac)YVIAGYYQANER_	0.46664
carp-female_000000028_09798069_09800552	123	Cytochrome c oxidase subunit IV isoform 1	cox4i1	139.88	_K(ac)YVYGDVPHTFDPEYK_	-0.73581	0.853
carp-female_000000028_09798069_09800552	138	Cytochrome c oxidase subunit IV isoform 1	cox4i1	169.64	_YVYGDVPHTFDPEYK(ac)QK_	0.54319	0.794
carp-female_000000029_02054840_02058175	120	Clusterin	clu	52.167	_TCVK(ac)YYSR_	-1.0544	1.302
carp-female_000000029_02976262_03013586	405	Chromosome 14 SCAF15120, whole genome shotgun sequence. (Fragment)	GSTENG00035449001	79.474	_FTHDPK(ac)YR_	0.48748	0.893
carp-female_000000029_03976118_03980629	80	Sorting nexin	DKEYP-70E6.2-001	49.934	_YK(ac)HFDWLYER_	1.1278	0.568
carp-female_000000029_05421189_05424167	74	Tmed10 protein	tmed10	72.642	_ITDSSGHILYVK(ac)EDATK_	-0.47478	0.703
carp-female_000000029_05421189_05424167	130	Tmed10 protein	tmed10	60.509	_NYEEIAK(ac)VEK_	0.27043	0.495
carp-female_000000029_05421189_05424167	135	Tmed10 protein	tmed10	83.862	_LK(ac)PLEVELR_	-0.82414	0.722
carp-female_000000029_06824397_06831521	379	Lysine-specific demethylase NO66	no66	49.269	_DK(ac)FTAHIQGLIK_	-1.0717	0.613
carp-female_000000029_07365981_07371241	243	Heat shock cognate protein HSP 90-beta-like isoform 3	CB1_001402089	91.752	_APFDLFENK(ac)K_	0.4867	1.77
carp-female_000000029_07365981_07371241	286	Heat shock cognate protein HSP 90-beta-like isoform 3	CB1_001402089	77.062	_EMLQQSK(ac)ILK_	0.10326	1.182
carp-female_000000029_07365981_07371241	446	Heat shock cognate protein HSP 90-beta-like isoform 3	CB1_001402089	114.89	_AK(ac)FENLCK_	0.41852	0.902
carp-female_000000029_08759743_08761002	33	40S ribosomal protein S29	GW7_12197	47.082	_K(ac)YGLNMCR_	-0.83496	0.57
carp-female_000000030_00023913_00029855	234	Basic leucine zipper and W2 domain-containing protein 1-A	bzw1a	162.7	_SCEHFSK(ac)YFTDAGLK_	0.30037	1.666
carp-female_000000030_00023913_00029855	393	Basic leucine zipper and W2 domain-containing protein 1-A	bzw1a	98.156	_GK(ac)SVFLEQMK_	-2.6437
carp-female_000000030_02911153_02916952	271	5A11/Basigin-2	bsg	101.05	_VSPHVAAYK(ac)HSESANEK_	-2.9324	0.941
carp-female_000000030_03565934_03569916	626	Elongation factor 2	EF2	111.83	_YLADK(ac)YEWEVTEAR_	-0.515	1.115
carp-female_000000030_05772694_05782541	203	Ubiquitin carboxyl-terminal hydrolase L5	uchl5	62.166	_IQK(ac)YSEGEIR_	-2.1896	0.125
carp-female_000000030_05840894_05884329	464	unknown	unknown	106.42	_FLAHSVTAAGDGYK(ac)GK_	-0.50531	0.456
carp-female_000000030_06351767_06357107	116	DnaJ (Hsp40) homolog, subfamily A, member 3B	dnaja3b	54.09	_K(ac)YHPDTNPDDPEAK_	0.81292	1.341
carp-female_000000030_06658256_06687802	1577	unknown	unknown	109.1	_FVYTCNECK(ac)HHVETR_	0.29522	3.174
carp-female_000000030_08101126_08107526	68	Pyruvate dehydrogenase (Lipoamide) beta	pdhb	152.59	_VFLLGEEVAQYDGAYK(ac)VSR_	0.30134	0.607
carp-female_000000030_08543066_08553404	450	Striatin-interacting protein 1 homolog	strip1	81.632	_QHK(ac)YVSIAEVQIAK_	1.2335	1.411
carp-female_000000030_10605608_10626845	105	LAG1 homolog, ceramide synthase 5 (S. cerevisiae)	cers5	54.09	_HLEGLSK(ac)QLDWDVR_	2.3388	0.655
carp-female_000000030_10635543_10640525	173	Keratin type IIs	krt1	96.668	_YEDEINK(ac)R_	-0.59827	1.163
carp-female_000000030_10664189_10683103	1143	Mcm2 protein	mcm2	64.121	_SQFLK(ac)YVEK_	-1.194	10.947
carp-female_000000030_11047852_11057798	783	Cherp protein	cherp	54.776	_DK(ac)WDQYK_	-2.0173
carp-female_000000032_01179180_01182878	43	Magnesium transporter protein 1	magt1	106.26	_VSQMMEWASK(ac)R_	0.24917	0.95
carp-female_000000032_01218926_01234833	625	Plastin 3 (T isoform)	pls3	181.61	_LDNAK(ac)YAVSMAR_	-0.51057	1.037
carp-female_000000032_01218926_01234833	649	Plastin 3 (T isoform)	pls3	66.989	_VYALPDDLVEVK(ac)PK_	1.2579	0.989
carp-female_000000032_02253454_02272958	96	Heat shock protein 9	hspa9	73.248	_NVPYK(ac)IVR_	0.98506	1.292
carp-female_000000032_02253454_02272958	187	Heat shock protein 9	hspa9	147.25	_VINEPTAAALAYGLDK(ac)TQDK_	1.2096	0.798
carp-female_000000032_02253454_02272958	237	Heat shock protein 9	hspa9	131.82	_STNGDTFLGGEDFDQHLLK(ac)HIVK_	-1.2696	1.163
carp-female_000000032_02253454_02272958	241	Heat shock protein 9	hspa9	81.296	_HIVK(ac)EFK_	-0.031839	0.681
carp-female_000000033_01312689_01320687	57	unknown	unknown	78.69	_ESGQHFAMK(ac)ILDK_	2.529	0.249
carp-female_000000034_00520790_00525323	57	DEAD-box RNA-dependent helicase p68	unknown	88.385	_FEK(ac)NFYQEHHEVSR_	-0.25523	1.123
carp-female_000000034_02010544_02026521	1495	Procollagen type I alpha 1 chain (Fragment)	col1a1a	112.13	_TVIDYK(ac)TTK_	0.23386	1.968
carp-female_000000034_02712912_02755978	915	unknown	unknown	52.255	_SYK(ac)SVDGR_	0.09349	1.64
carp-female_000000034_04019323_04045212	141	Chromosome 3 SCAF14700, whole genome shotgun sequence. (Fragment)	GSTENG00022074001	72.898	_VYDDQDLCAK(ac)SYR_	0.072137	1.702
carp-female_000000034_04019323_04045212	664	Chromosome 3 SCAF14700, whole genome shotgun sequence. (Fragment)	GSTENG00022074001	72.096	_VFHAGALEK(ac)R_	-0.47451	0.96
carp-female_000000034_04019323_04045212	965	Chromosome 3 SCAF14700, whole genome shotgun sequence. (Fragment)	GSTENG00022074001	106.66	_STWETASK(ac)TCLTHK_	0.63986	1.253
carp-female_000000034_04019323_04045212	1063	Chromosome 3 SCAF14700, whole genome shotgun sequence. (Fragment)	GSTENG00022074001	57.792	_CDAEK(ac)HGFICMK_	-2.0073	1.35
carp-female_000000034_04222777_04228601	121	Gcat protein (Fragment)	gcat	55.011	_FICGTQSLHK(ac)NLEEK_	-1.1233	4.268
carp-female_000000034_04222777_04228601	126	Gcat protein (Fragment)	gcat	120.9	_NLEEK(ac)LAQFHER_	-0.80793	0.847
carp-female_000000034_04222777_04228601	185	Gcat protein (Fragment)	gcat	132.97	_YK(ac)HMDLNDLEEK_	0.072896	2.989
carp-female_000000034_04376314_04386958	13	Protein KRI1 homolog	kri1	51.346	_FAEK(ac)YEK_	0.096413	0.749
carp-female_000000034_04997343_04999344	95	Ribosomal protein S2	rps2	44.847	_DEVLK(ac)IMPVQK_	1.1588	1.542
carp-female_000000034_04997343_04999344	280	Ribosomal protein S2	rps2	191.37	_ETVFTK(ac)SPYQEFTDHLAK_	-0.43235	1.482
carp-female_000000034_04997343_04999344	292	Ribosomal protein S2	rps2	81.157	_SPYQEFTDHLAK(ac)THTR_	-0.064246	1.391
carp-female_000000034_05236100_05264059	489	ATP citrate lyase	aclya	110.04	_EFLYK(ac)HICTTAAVQNR_	-0.59163	1.396
carp-female_000000035_00189960_00203394	630	Major vault protein	mvp	89.484	_GAVASVQFDDFHK(ac)NSIR_	-0.2851	0.793
carp-female_000000035_00351582_00363838	135	Lim and sh3 domain protein 1	LASP1	136.66	_TQDQISNIK(ac)YHEDFEK_	-0.51579
carp-female_000000036_00322865_00441961	354	Chromosome 2 SCAF14781, whole genome shotgun sequence. (Fragment)	GSTENG00026046001	92.19	_ESPSIHLLK(ac)LQR_	0.030569	0.709
carp-female_000000036_00322865_00441961	365	Chromosome 2 SCAF14781, whole genome shotgun sequence. (Fragment)	GSTENG00026046001	52.576	_LLPEDSGK(ac)YICR_	1.4131	6.23
carp-female_000000036_00975332_00984107	161	Zgc:154056	dars	94.122	_LEYK(ac)EGVAMLR_	0.21497	0.619
carp-female_000000036_00975332_00984107	195	Zgc:154056	dars	97.797	_EK(ac)YDTDFYVLDK_	-1.6009	1.109
carp-female_000000036_01860986_01862809	30	Transmembrane protein 41A-A	tmem41aa	86.772	_LK(ac)FPSDLDELK_	1.1566	0.661
carp-female_000000037_00633378_00678193	130	Spectrin SH3 domain-binding protein 1-like protein	unknown	115.57	_MESSINHISQTVDIHK(ac)EK_	-0.53002	1.667
carp-female_000000037_01538390_01570296	173	Fn1 protein	fn1a	86.772	_GEWTCK(ac)PVAER_	-0.21123	1.106
carp-female_000000037_02293318_02298524	11	Four and half LIM domains protein 2 isoform a	fhl2a	101.3	_YDCHYCK(ac)ESLFGK_	-0.043102	1.407
carp-female_000000037_03989733_04001865	300	Cystathionine beta-synthase	cbsb	74.611	_FLSDK(ac)WMCEK_	-0.23334	0.706
carp-female_000000039_02350391_02384148	68	unknown	unknown	99.855	_EK(ac)YYSVER_	-0.080497	1.377
carp-female_000000039_04594487_04612622	1183	Transitional endoplasmic reticulum ATPase	UY3_03327	78.342	_K(ac)DHFEEAMR_	0.28863	0.663
carp-female_000000039_04594487_04612622	1204	Transitional endoplasmic reticulum ATPase	UY3_03327	73.415	_K(ac)YEMFAQTLQQSR_	-0.32637	0.555
carp-female_000000039_04824285_04826474	67	SUB1 homolog (S. cerevisiae)	sub1b	141.54	_NSDDNMFQIGK(ac)LR_	-0.289	1.043
carp-female_000000039_05808392_05814950	144	Anthrax toxin receptor 2a	antxr2a	55.261	_LEK(ac)YIHQLTK_	-0.0945	1.075
carp-female_000000039_07474049_07478088	314	Tagln2 protein	tagln2	58.699	_GDPSWFHK(ac)K_	-0.42762	1.946
carp-female_000000039_07936605_07947802	463	Myosin-Ic	Myo1c	111.63	_IICDLVEEK(ac)HK_	-0.53086	1.952
carp-female_000000039_07936605_07947802	822	Myosin-Ic	Myo1c	75.109	_IQPEWK(ac)K_	-1.1489
carp-female_000000040_00810717_00829640	441	Procollagen-proline, 2-oxoglutarate 4-dioxygenase (Proline 4-hydroxylase), alpha polypeptide 2	p4ha2	151.95	_VSK(ac)SAWLEGEDDPVIAR_	-0.016684	0.901
carp-female_000000040_00810717_00829640	594	Procollagen-proline, 2-oxoglutarate 4-dioxygenase (Proline 4-hydroxylase), alpha polypeptide 2	p4ha2	44.612	_WVSNK(ac)WIHER_	0.64232	0.891
carp-female_000000040_01296612_01311591	161	Septin-8-A	sept8a	117.7	_SLDLVTMK(ac)K_	-0.8412	0.787
carp-female_000000040_01296612_01311591	181	Septin-8-A	sept8a	85.813	_ADTISK(ac)SELHK_	0.78701	0.162
carp-female_000000040_01296612_01311591	357	Septin-8-A	sept8a	78.136	_ELHEK(ac)FEQLK_	1.0603	2.913
carp-female_000000040_01604128_01609619	59	Dyskeratosis congenita 1, dyskerin	dkc1	48.794	_NFDK(ac)LNIR_	-0.28219	0.674
carp-female_000000040_01876498_01878546	134	Zgc:103627	fundc2	64.266	_FNEVQVFVK(ac)K_	-0.61842	0.569
carp-female_000000040_04971645_04995685	343	Zgc:112061 protein	kif20a	48.568	_LSDDK(ac)HGNPYVK_	1.9065	1.139
carp-female_000000041_00424049_00434384	414	Aldehyde dehydrogenase	aldh3a2b	44.44	_YHGK(ac)YGFDHLSHLR_	-0.4119	0.977
carp-female_000000041_00527357_00541059	37	Splicing factor, arginine/serine-rich 1B	sfrs1b	143.31	_DVEDVFYK(ac)YGAIR_	-0.32191	1.093
carp-female_000000041_00527357_00541059	254	Splicing factor, arginine/serine-rich 1B	sfrs1b	82.279	_DIAAYIK(ac)K_	0.40066	0.58
carp-female_000000041_00542726_00548455	8	Zgc:152927	pigs	90.15	_AALQLEK(ac)QR_	0.64282	1.064
carp-female_000000041_01328043_01337229	227	Phosphoglycerate kinase	pgk1	130.27	_VLK(ac)NMEIGTSLYDEEGAK_	0.19181	0.695
carp-female_000000043_00930835_00959810	22	DEAH (Asp-Glu-Ala-His) box polypeptide 15	unknown	41.429	_YYEILK(ac)K_	-1.219	2.366
carp-female_000000043_02252982_02264248	156	CTD nuclear envelope phosphatase 1B	ctdnep1b	45.598	_VVIDK(ac)HPVR_	0.27241	1
carp-female_000000043_03539141_03543311	82	60S ribosomal protein L13	LOC100712089	226.59	_GFSLEELK(ac)AAGINK_	0.22727	1.752
carp-female_000000043_03548130_03586519	1827	Lysine--tRNA ligase	kars	58.246	_FTDK(ac)HEWVR_	1.1077	3.114
carp-female_000000043_04168896_04172758	108	40S ribosomal protein S17	RS17	86.882	_VVIEK(ac)YYTR_	0.14963	0.668
carp-female_000000043_04746456_04753978	360	7-dehydrocholesterol reductase	dhcr7	85.813	_STNHQK(ac)DLFR_	0.066021	1.865
carp-female_000000043_05025912_05042461	236	Importin 7	ipo7	61.691	_VLYQYK(ac)EK_	-0.075179	0.924
carp-female_000000046_02451052_02454565	240	Transcription factor mafK	mafk	96.82	_AK(ac)YEALQCFAR_	0.62291	0.285
carp-female_000000046_03080433_03083966	112	Eukaryotic translation initiation factor 3 subunit B	eif3ba	68.786	_NADGYK(ac)LDK_	-1.056	2.145
carp-female_000000046_03635227_03641081	307	Actin related protein 2/3 complex, subunit 1B	arpc1b	93.374	_FQNLDK(ac)K_	-0.82205	1.12
carp-female_000000046_03761959_03768003	226	Fascin	fscn1a	67.645	_DCTGK(ac)YLAPSGPSGTMK_	0.40242	1.241
carp-female_000000046_03761959_03768003	466	Fascin	fscn1a	78.113	_STEGK(ac)YLK_	-0.71798	0.093
carp-female_000000046_03794654_03799486	375	Beta-actin	unknown	128.71	_MQK(ac)EITSLAPSTMK_	-0.086048	1.268
carp-female_000000046_03943890_03945302	4	Mitochondrial ATP synthase subunit f	ATPK	87.667	_ADK(ac)PVALAQK_	0.37447	0.754
carp-female_000000046_03943890_03945302	49	Mitochondrial ATP synthase subunit f	ATPK	138.4	_YYNK(ac)YINVK_	1.0956	0.905
carp-female_000000046_04352237_04355463	161	Fructose-bisphosphate aldolase	aldoaa	107.21	_DGADFAK(ac)WR_	0.026239	0.355
carp-female_000000046_04352237_04355463	344	Fructose-bisphosphate aldolase	aldoaa	122.96	_ACQEEFIK(ac)R_	0.47842	0.634
carp-female_000000046_04352237_04355463	356	Fructose-bisphosphate aldolase	aldoaa	102.39	_ALNNSLACVGK(ac)YVSSGDK_	-0.59445	0.261
carp-female_000000046_05274523_05275700	15	Ribosomal protein S11	unknown	118.67	_QPTIFQNK(ac)K_	-0.72139	2.124
carp-female_000000046_05746299_05753388	309	26S proteasome regulatory subunit S9	EGM_07598	95.5	_EYK(ac)AELQDDPIISTHLTK_	-0.44811	1.927
carp-female_000000046_05775279_05805016	1006	Integrin alpha 3 protein	itga3b	90.696	_ELYEAK(ac)AQK_	-4.086	0.874
carp-female_000000046_06077232_06091190	891	Retinoblastoma binding protein 6 (Fragment)	unknown	51.495	_CAEK(ac)YGHLHVNTTGAAR_	0.032438	1.571
carp-female_000000047_00082013_00099032	305	Chromosome undetermined SCAF15013, whole genome shotgun sequence. (Fragment)	GSTENG00031571001	81.784	_K(ac)YEQLCR_	0.37792	0.064
carp-female_000000047_02602977_02614833	137	MYST histone acetyltransferase 2	kat7	56.708	_CPTPGCNSLGHLTGK(ac)HER_	-0.82619	1.514
carp-female_000000047_04285605_04286644	44	Cytochrome c oxidase assembly factor 3 homolog, mitochondrial	coa3	107.95	_QVELAQWK(ac)K_	-0.059832	0.666
carp-female_000000047_06519975_06552961	1058	Chromosome undetermined SCAF9304, whole genome shotgun sequence. (Fragment)	GSTENG00006854001	44.246	_LHSSQK(ac)YTQANVNR_	0.1623
carp-female_000000049_01956684_01959474	63	Zgc:153651	nt5c2b	106.26	_TVENLEK(ac)YVVK_	-3.8992	0.178
carp-female_000000049_03864331_03867898	84	Translationally-controlled tumor protein homolog	tpt1	102.52	_LQETSFDK(ac)K_	-0.60129	0.923
carp-female_000000049_05514862_05516656	58	Zgc:123215	hmgb2a	90.15	_GK(ac)FEEMAK_	-0.3391	1.589
carp-female_000000049_05910501_05913204	105	Signal peptidase complex subunit 3 homolog (S. cerevisiae)	spcs3	83.692	_SK(ac)YFFFDDGNGLR_	0.026778	0.415
carp-female_000000049_07441504_07445621	252	Low density lipoprotein receptor-related protein associated protein 1	lrpap1	43.761	_EHVLHQK(ac)HADLK_	0.23006	0.634
carp-female_000000049_07441504_07445621	319	Low density lipoprotein receptor-related protein associated protein 1	lrpap1	121.73	_HFETK(ac)VEK_	0.14882	2.086
carp-female_000000049_07441504_07445621	355	Low density lipoprotein receptor-related protein associated protein 1	lrpap1	83.045	_EK(ac)YNTLAEK_	-0.35293	0.576
carp-female_000000049_07860522_07873182	73	Ssrp1b protein (Fragment)	ssrp1b	59.728	_LCTSTGHIYK(ac)YDGFK_	3.8491	0.747
carp-female_000000049_08056071_08059039	57	Mitochondrial import inner membrane translocase subunit Tim10	timm10	103.76	_CVAK(ac)YLDLHER_	-0.68766	0.55
carp-female_000000049_08452153_08453389	72	CDGSH iron sulfur domain-containing protein 2	cisd2	108.43	_DSLINLK(ac)IQK_	-0.028593
carp-female_000000049_08454444_08471856	49	Succinate-CoA ligase, GDP-forming, alpha subunit	suclg1	114.4	_NLYINK(ac)NTK_	0.33297	1.151
carp-female_000000049_08789547_08818204	502	Catenin alpha-2	Ctnna2	155.97	_ASYVASTK(ac)YQK_	0.78925	1.519
carp-female_000000050_00560254_00585128	872	Bromodomain-and PHD finger-containing 1	brpf1	74.173	_TSVLFSK(ac)K_	0.16451	1.429
carp-female_000000050_00770066_00782851	411	Zgc:101589	cdk11b	59.709	_ISADEALK(ac)HEYFR_	0.077552	0.865
carp-female_000000050_01715475_01720169	93	Mitochondrial 28S ribosomal protein s25	RT25	73.138	_FYLDDGEQVLVDVEGK(ac)HHK_	-0.56143	0.806
carp-female_000000050_02328316_02331115	58	Tubulin beta-1 chain	TBB1	188.44	_INVYYNEASGGK(ac)YVPR_	-0.85902	1.115
carp-female_000000050_02328316_02331115	297	Tubulin beta-1 chain	TBB1	123.32	_SLTVPELTQQMFDAK(ac)NMMAACDPR_	-0.76931	1.391
carp-female_000000050_02328316_02331115	324	Tubulin beta-1 chain	TBB1	56.339	_MSMK(ac)EVDEQMLNVQNK_	-0.77315	1.765
carp-female_000000050_02697366_02720081	116	Zgc:112450	dbnlb	43.042	_ASGANYSFHK(ac)ESNR_	0.20784	0.759
carp-female_000000050_03306831_03324064	249	Basic fibroblast growth factor receptor 1-A	fgfr1a	119.34	_VFSDSQPHIQWLK(ac)HIEVDGSR_	-0.60593	1.079
carp-female_000000050_05881217_05905972	558	Chromosome undetermined SCAF9708, whole genome shotgun sequence	MFN2	55.064	_VYK(ac)NELHR_	0.36219	0.194
carp-female_000000051_04165819_04167331	102	Proteasome subunit alpha type	PSMA6	80.916	_YEAANWK(ac)YK_	-0.16605	0.607
carp-female_000000051_05406563_05413826	206	26S protease regulatory subunit s10b	PRS10	136.34	_VVSSSIVDK(ac)YIGESAR_	-1.4071	1.373
carp-female_000000051_06052696_06090422	217	Si:dkey-30h14.2	lpgat1	48.561	_DHLDK(ac)YYYSR_	0.88408	0.996
carp-female_000000051_07259968_07261598	125	Btf3l4 protein	btf3l4	48.794	_K(ac)LAEQFPR_	0.22141	1.125
carp-female_000000051_07367270_07370738	239	ATP synthase subunit beta	LOC101164037	128.38	_DTTSK(ac)VALVYGQMNEPPGAR_	-0.84186	1.162
carp-female_000000051_07611022_07612093	54	unknown	unknown	44.426	_EMQTLTVK(ac)HDK_	-0.50652	1.332
carp-female_000000051_07611022_07612093	64	unknown	unknown	100.19	_VVWVK(ac)NQR_	-0.34343	1.056
carp-female_000000052_01698030_01702872	226	ATP synthase, H+ transporting, mitochondrial F0 complex, subunit b, isoform 1	atp5f1	135.83	_HMLFDAK(ac)R_	-0.16383	0.938
carp-female_000000052_01896445_01921839	309	Adenosylhomocysteinase	ahcyl1	67.08	_QK(ac)FDNLYCCR_	-0.81957	1.046
carp-female_000000052_02327973_02342338	140	Mitogen-activated protein kinase 14A	mapk14a	78.401	_GLK(ac)YIHSADIIHR_	-0.019942	1.153
carp-female_000000053_00296442_00323444	301	Mitochondrial import inner membrane translocase subunit TIM50	timm50	44.318	_K(ac)WDGNSEDR_	0.043845	1.979
carp-female_000000053_00390989_00410148	187	Transcription elongation factor SPT5	supt5h	64.841	_EVTNLK(ac)PK_	0.5047	1.304
carp-female_000000053_02250774_02319459	559	S-adenosyl-L-methionine-dependent tRNA 4-demethylwyosine synthase	tyw1	53.168	_GGCYK(ac)HTFYGIESHR_	-0.28434	1.03
carp-female_000000053_02645463_02689522	828	unknown	unknown	118.24	_QQIGGDK(ac)YDVFK_	-1.0693	0.822
carp-female_000000053_03227130_03234740	105	CD151 antigen, like	cd151l	80.585	_NTMVQK(ac)YHQPEQEHVTK_	-0.19733	1.124
carp-female_000000053_04450920_04470110	292	Sodium-dependent Vitamin C transporter 2	slc23a2	58.981	_DK(ac)YGFYAR_	-0.14296	0.68
carp-female_000000054_01227110_01229796	119	Elongation factor 1-alpha	unknown	66.27	_EVSAYIK(ac)K_	0.14511	1.133
carp-female_000000054_01227110_01229796	379	Elongation factor 1-alpha	unknown	132.06	_QTVAVGVIK(ac)SVEK_	0.28988	1.75
carp-female_000000054_01307641_01325658	800	Pumilio1	pum1	91.62	_FISAAPGAEAK(ac)YR_	-0.60002	1.208
carp-female_000000054_01307641_01325658	1174	Pumilio1	pum1	57.047	_LEK(ac)YYMK_	1.193	1.064
carp-female_000000054_01358110_01360645	82	Fatty-acid binding protein 3b	FABP3b	74.987	_VK(ac)SLITLDGDK_	-0.34515	0.978
carp-female_000000054_01358110_01360645	97	Fatty-acid binding protein 3b	FABP3b	54.784	_LVHVQK(ac)WDGK_	-0.75442	0.5
carp-female_000000054_01550659_01554963	51	Cartilage associated protein	crtap	132.32	_HALDK(ac)YSEEK_	-0.57641	1.243
carp-female_000000054_01550659_01554963	140	Cartilage associated protein	crtap	48.073	_ETIEEFEK(ac)R_	-4.2974	0.945
carp-female_000000054_01550659_01554963	170	Cartilage associated protein	crtap	93.776	_AVSAAHTFLLK(ac)HPDDEMMQR_	0.80025	0.994
carp-female_000000054_01550659_01554963	185	Cartilage associated protein	crtap	75.535	_NMNYYK(ac)SLPGAEEHMK_	0.27359	0.951
carp-female_000000054_01556797_01565522	127	FK506 binding protein 9	fkbp9	112.11	_MVK(ac)SGDFVR_	-2.5224	0.661
carp-female_000000054_02529145_02537881	899	Collagen, type I, alpha 2	col1a2	102.65	_HTGQWSK(ac)TVIEYR_	-0.39743	1.929
carp-female_000000054_02999099_03015534	637	Si:ch211-173p18.1 protein	zmym4	78.342	_SLFEHDLVK(ac)R_	1.3289	1.053
carp-female_000000054_02999099_03015534	1208	Si:ch211-173p18.1 protein	zmym4	80.245	_FFNYK(ac)TVEQHR_	1.0081	1.214
carp-female_000000054_05696772_05708538	151	Dystonin	D623_10026671	88.37	_TFTK(ac)WVNK_	0.35153	0.884
carp-female_000000054_07006908_07009054	26	Ribosomal protein L30	unknown	76.228	_SGK(ac)YVLGYK_	0.53903	1.516
carp-female_000000054_07006908_07009054	32	Ribosomal protein L30	unknown	115.7	_YVLGYK(ac)QSQK_	-0.34367	1.216
carp-female_000000054_07006908_07009054	87	Ribosomal protein L30	unknown	108.25	_TGVHHYSGNNIELGTACGK(ac)YYR_	0.82031	1.95
carp-female_000000054_08013660_08018583	82	Histone-binding protein RBBP4	rbb4	84.479	_VINEEYK(ac)IWK_	-0.018677	9.579
carp-female_000000054_08091223_08096443	491	Yars protein	yars	53.034	_VFEK(ac)LQVDLK_	0.14521	0.766
carp-female_000000054_08353876_08358232	283	Si:ch211-215a10.4 protein	si:ch211-215a10.4	50.484	_LTK(ac)HPEDGSIK_	1.1775	0.611
carp-female_000000054_08704697_08709175	16	Eukaryotic translation initiation factor 3 subunit I	eif3i	137.69	_SITQIK(ac)YNR_	-0.40014	0.91
carp-female_000000054_08710955_08718087	32	Histone deacetylase	hdac1	65.598	_VCYYYDGDVGNYYYGQGHPMK(ac)PHR_	-0.96409	0.996
carp-female_000000054_08710955_08718087	67	Histone deacetylase	hdac1	151.04	_ANAEEMTK(ac)YHSDDYIK_	-0.95115	1.127
carp-female_000000054_08710955_08718087	221	Histone deacetylase	hdac1	164.64	_GK(ac)YYAVNYPLR_	0.21569	0.833
carp-female_000000054_09686420_09705911	80	tRNA (Cytosine(34)-C(5))-methyltransferase	NSUN2	50.108	_ITGYK(ac)SHAK_	0.7263	1.427
carp-female_000000054_10096838_10110282	90	Phosphatidylinositide phosphatase SAC1-B	sacm1lb	103.44	_AVEFDVISYK(ac)K_	-0.6876	0.801
carp-female_000000054_10096838_10110282	380	Phosphatidylinositide phosphatase SAC1-B	sacm1lb	116.63	_IEEQADFEK(ac)IYK_	0.90961	0.892
carp-female_000000054_10096838_10110282	383	Phosphatidylinositide phosphatase SAC1-B	sacm1lb	142.45	_IYK(ac)NAWADNANACAK_	0.58072	0.744
carp-female_000000054_10215898_10219704	150	CK2 beta subunit	CK2-b	78.903	_CMDVYTPK(ac)SSR_	-0.33943	0.87
carp-female_000000054_11564820_11568338	109	S100v2 protein	s100v2	85.536	_SDHFGEVLK(ac)QMGVK_	0.33222	1.193
carp-female_000000055_00969852_00973229	196	Mitochondrial import inner membrane translocase subunit Tim23	timm23	70.256	_DMPWSK(ac)PR_	0.47462	0.766
carp-female_000000055_01852604_01874289	2510	Chromosome undetermined SCAF12412, whole genome shotgun sequence. (Fragment)	GSTENG00010858001	146.19	_ASSEYGDGLGSDYK(ac)LHEVCDGK_	-0.97765	68.75
carp-female_000000055_03795753_03805149	39	Aldh18a1 protein	aldh18a1	98.048	_AHGK(ac)SFAHR_	-0.73843
carp-female_000000055_04653437_04666121	403	Zgc:158610 protein	brd1b	73.927	_RPLTIYEDSK(ac)PK_	0.11021	1.321
carp-female_000000055_04938635_04945021	84	Sb:cb825 protein (Fragment)	pdia3	119.38	_VDCTANSNVCSK(ac)YGVSGYPTLK_	-1.0175	0.423
carp-female_000000055_04938635_04945021	137	Sb:cb825 protein (Fragment)	pdia3	130.2	_SQAEFEK(ac)FIGDR_	-0.82372	0.695
carp-female_000000055_04938635_04945021	184	Sb:cb825 protein (Fragment)	pdia3	98.105	_FAHTNVEDLLK(ac)K_	0.63534	0.354
carp-female_000000055_04938635_04945021	211	Sb:cb825 protein (Fragment)	pdia3	138.02	_FEDGSVK(ac)FSEDK_	0.51699	0.838
carp-female_000000055_04938635_04945021	216	Sb:cb825 protein (Fragment)	pdia3	106.16	_FSEDK(ac)FTSGK_	0.91298	0.349
carp-female_000000055_04938635_04945021	325	Sb:cb825 protein (Fragment)	pdia3	91.853	_GDK(ac)YVMK_	-0.52964	0.223
carp-female_000000055_04938635_04945021	329	Sb:cb825 protein (Fragment)	pdia3	77.744	_YVMK(ac)EEFSR_	0.81223	0.755
carp-female_000000055_04938635_04945021	350	Sb:cb825 protein (Fragment)	pdia3	127.17	_FLQDYFDGK(ac)LK_	0.17372	0.437
carp-female_000000055_04938635_04945021	405	Sb:cb825 protein (Fragment)	pdia3	75.109	_SLEPK(ac)YK_	-0.3722	1.57
carp-female_000000055_04938635_04945021	471	Sb:cb825 protein (Fragment)	pdia3	59.155	_EVSDFISYLK(ac)R_	1.6351
carp-female_000000055_05614889_05616453	50	Caveolin	cav1	151.49	_TLQDVHTK(ac)EIDLVNR_	-0.22287	1.077
carp-female_000000055_05614889_05616453	60	Caveolin	cav1	130.36	_EIDLVNRDPK(ac)HLNDNVVK_	0.10433	0.639
carp-female_000000055_05693578_05697926	167	unknown	unknown	53.981	_IK(ac)NMESDLCHVHTER_	-0.40786	0.972
carp-female_000000055_05993097_06007190	3375	LOC100151220 protein (Fragment)	map1aa	104.39	_NVDQEFFK(ac)R_	0.55928	0.952
carp-female_000000056_00349501_00362980	86	RAB7, member RAS oncogene family	rab7	97.798	_K(ac)FSNQYK_	0.70272	1.247
carp-female_000000056_01804273_01835065	374	DEC-205/CD205	unknown	51.009	_GFCYK(ac)LHSTTESK_	0.32579	0.858
carp-female_000000057_00132905_00133478	32	Protein DJ-1	park7	90.759	_MMAGDHYK(ac)YSEAR_	-0.4668	1.043
carp-female_000000057_00388747_00398161	286	Delta-1-pyrroline-5-carboxylate dehydrogenase, mitochondrial	aldh4a1	92.939	_VAGECGGK(ac)NFHFVHK_	-0.11208	1.132
carp-female_000000057_00713870_00835798	2334	unknown	unknown	100.02	_ADK(ac)YVGGDMK_	1.2446	3.077
carp-female_000000057_02656843_02688559	1796	Protein polybromo-1 (Fragment)	Anapl_05039	55.105	_LASK(ac)TVESYTK_	1.1031	2.329
carp-female_000000057_03611693_03627832	136	Exportin-2	cse1l	110.51	_HEFK(ac)SNELWSEIK_	0.51427	0.172
carp-female_000000057_04560576_04573644	31	Cat eye syndrome chromosome region, candidate 5	CECR5	79.07	_AFQK(ac)LVDAK_	2.4505	1.371
carp-female_000000057_04560576_04573644	109	Cat eye syndrome chromosome region, candidate 5	CECR5	73.294	_YHDK(ac)YVLVSGQGPVLDIAK_	0.51168	1.718
carp-female_000000057_04560576_04573644	377	Cat eye syndrome chromosome region, candidate 5	CECR5	65.374	_DANQCIK(ac)ETVFHGHR_	0.79126	1.915
carp-female_000000057_04755505_04764341	276	Sp1-like protein	sp1	222.57	_GETGK(ac)PFQNMSSDNR_	-0.070637	0.866
carp-female_000000057_04755505_04764341	484	Sp1-like protein	sp1	61.593	_VYGK(ac)TSHLR_	0.37604	0.774
carp-female_000000057_04781699_04785615	261	Melanocyte proliferating gene 1	MYG1	57.225	_EHLFALEK(ac)EMK_	0.38452	0.464
carp-female_000000057_05849700_05856513	104	unknown	unknown	89.355	_DK(ac)YGPPVR_	0.027519	0.866
carp-female_000000057_05849700_05856513	146	unknown	unknown	48.391	_QAGEVTYADAHK(ac)ER_	0.34012	0.183
carp-female_000000058_00252333_00267027	387	Ribophorin II	rpn2	127.56	_NLYK(ac)FELDTAER_	0.36597	0.925
carp-female_000000058_01957358_02009847	743	Plasma membrane calcium ATPase 4	atp2b4	86.114	_SSPTDK(ac)HTLVK_	0.155	0.924
carp-female_000000058_01957358_02009847	1032	Plasma membrane calcium ATPase 4	atp2b4	49.081	_FLK(ac)EAGHGIPK_	0.41624	3.12
carp-female_000000058_03950901_03956376	162	Proteasome (Prosome, macropain) 26S subunit, non-ATPase, 6	psmd6	84.753	_AK(ac)SLIEEGGDWDR_	2.7264	2.755
carp-female_000000059_01227965_01233051	167	Solute carrier family 25 member 46	slc25a46	49.715	_ELSHK(ac)WNPK_	-1.2062	0.41
carp-female_000000059_02287710_02308577	266	Protein phosphatase 2A regulatory subunit A alpha isoform	unknown	91.62	_YMVADK(ac)FSDLQK_	-0.054379	14.502
carp-female_000000059_03121584_03134563	587	Nucleoporin 88	nup88	51.979	_LADK(ac)YEDAK_	1.126	1.088
carp-female_000000059_03244884_03286756	247	Ras GTPase-activating protein 4-like protein	unknown	90.498	_SK(ac)HSEYEGTLGSLR_	0.58256	6.994
carp-female_000000059_03244884_03286756	387	Ras GTPase-activating protein 4-like protein	unknown	99.568	_K(ac)YVELDPSK_	2.0795	1.123
carp-female_000000059_03244884_03286756	599	Ras GTPase-activating protein 4-like protein	unknown	57.888	_K(ac)YYVTLSK_	0.2769	1.513
carp-female_000000059_04558576_04590484	107	Bckdk protein	bckdk	58.592	_YLHK(ac)ELPVR_	1.5115	0.055
carp-female_000000059_05730384_05743892	366	Stress-induced-phosphoprotein 1 (Hsp70/Hsp90-organizing protein)	stip1	106.14	_EAIQFFNK(ac)SLTEHR_	0.18049	0.916
carp-female_000000059_06668658_06675615	86	Zgc:86898	slc25a11	105.28	_EYK(ac)TSLHAVASILR_	0.37476	1.01
carp-female_000000059_07418303_07423995	89	S-adenosylmethionine synthase	mat2ab	57.288	_DTIK(ac)HIGYDDSSK_	2.4484	0.14
carp-female_000000059_07418303_07423995	98	S-adenosylmethionine synthase	mat2ab	61.409	_HIGYDDSSK(ac)GFDYK_	0.30776	0.032
carp-female_000000059_07418303_07423995	323	S-adenosylmethionine synthase	mat2ab	129.89	_TEQELLK(ac)IVK_	0.12801	0.394
carp-female_000000059_07889086_07901638	495	ATP-dependent RNA helicase	ddx54	81.565	_HVSENAYK(ac)HYLK_	1.8031
carp-female_000000059_08294949_08306238	30	unknown	unknown	98.048	_GK(ac)SIETQK_	-0.69051	0.166
carp-female_000000059_10326476_10348260	477	Aldh2b protein	aldh2.2	62.732	_FK(ac)SLEEVIER_	0.68858	0.709
carp-female_000000060_00057848_00094445	403	Dynein cytoplasmic 1 heavy chain 1	dync1h1	49.536	_NTK(ac)YPIQR_	0.46952	2.551
carp-female_000000060_00057848_00094445	1145	Dynein cytoplasmic 1 heavy chain 1	dync1h1	60.161	_YDSWHK(ac)EVLSK_	1.6473	1.099
carp-female_000000060_00057848_00094445	2985	Dynein cytoplasmic 1 heavy chain 1	dync1h1	45.825	_K(ac)YTGEDFDEDLR_	-0.4809	1.038
carp-female_000000060_00057848_00094445	3244	Dynein cytoplasmic 1 heavy chain 1	dync1h1	78.342	_IK(ac)SQELEVK_	-0.32156	1.23
carp-female_000000060_00057848_00094445	4212	Dynein cytoplasmic 1 heavy chain 1	dync1h1	76.302	_K(ac)YEFGESDLR_	-0.1669	0.942
carp-female_000000060_00057848_00094445	4413	Dynein cytoplasmic 1 heavy chain 1	dync1h1	83.573	_TVENIK(ac)DPLFR_	0.4366	0.906
carp-female_000000062_01419375_01443524	553	Zgc:158138 protein	hadhab	69.825	_MFEK(ac)IEK_	1.0086	1.695
carp-female_000000063_02329534_02344024	411	Zinc finger CCCH domain-containing protein 7B	ZC3H7B	66.19	_SSDDPTWK(ac)R_	0.54136	1.352
carp-female_000000063_02362425_02374879	68	Aconitase 2, mitochondrial	aco2	92.295	_FEPSSYVNYDK(ac)LR_	-1.039	0.878
carp-female_000000063_03667811_03688065	651	N-ethylmaleimide-sensitive factor b	nsfb	103.67	_EEGAFGSAK(ac)HGAI_	0.73869	0.663
carp-female_000000063_03832086_03844644	155	Capg protein (Fragment)	capgb	176.43	_GVSYK(ac)EGGVESGFR_	1.0664	3.433
carp-female_000000063_04026940_04034428	48	RAB18A, member RAS oncogene family	rab18a	105.46	_VK(ac)TLAVDGNR_	0.27743	0.771
carp-female_000000063_04544999_04552162	666	Chromosome undetermined SCAF14565, whole genome shotgun sequence. (Fragment)	GSTENG00016560001	151.04	_TVVQHDNQNLLK(ac)TSSK_	0.19171	1.284
carp-female_000000063_04633004_04663849	77	Proteasome activator complex subunit 4B	psme4b	69.864	_FSK(ac)EDHVLFIK_	-4.128	21.181
carp-female_000000063_05070661_05081280	64	F-box protein 11	FBXO11	120.56	_VSGK(ac)SQDLPAAPAEQYLQEK_	-0.23387	0.915
carp-female_000000063_05597755_05613489	511	Glutamate dehydrogenase	glud1b	157.5	_TANK(ac)YNLGLDLR_	-1.0984
carp-female_000000063_05922194_05935361	607	Integrin beta	itgb3b	61.161	_DCVECK(ac)HFK_	-0.078593	1.258
carp-female_000000063_07147043_07192035	995	Chromosome 2 SCAF1692, whole genome shotgun sequence. (Fragment)	GSTENG00036729001	50.354	_VATLECLK(ac)GQR_	0.11127	1.739
carp-female_000000063_07678778_07683475	108	Palmitoyltransferase	zdhhc6	48.423	_LCQGYK(ac)APR_	0.21416	0.718
carp-female_000000065_00076766_00091631	48	NADH dehydrogenase (Ubiquinone) 1 beta subcomplex 9	ndufb9	52.49	_FDENK(ac)HEK_	0.82239	0.907
carp-female_000000065_04723206_04763909	661	Plectin	UY3_13696	96.82	_GLHQSIEDFK(ac)AK_	-0.99199	0.774
carp-female_000000065_04723206_04763909	931	Plectin	UY3_13696	95.815	_SVIQLK(ac)PR_	0.76718
carp-female_000000065_04723206_04763909	1095	Plectin	UY3_13696	61.265	_DYK(ac)ETTQHFDNLLR_	-0.89821
carp-female_000000065_04723206_04763909	2569	Plectin	UY3_13696	76.326	_AIADLENEK(ac)AK_	-0.64302	5.742
carp-female_000000065_04723206_04763909	2728	Plectin	UY3_13696	92.939	_VTQEIHIQTEYK(ac)K_	-0.25489	0.572
carp-female_000000065_04723206_04763909	2882	Plectin	UY3_13696	137.8	_AVTGYK(ac)DPYTEAK_	-0.29708	1.679
carp-female_000000065_04723206_04763909	3111	Plectin	UY3_13696	122.81	_GQLLVK(ac)DVSEMEHVR_	-0.46055	0.987
carp-female_000000065_04723206_04763909	3209	Plectin	UY3_13696	117.93	_AVTGYK(ac)DPYTGK_	1.3625	9.02
carp-female_000000065_04723206_04763909	3263	Plectin	UY3_13696	73.294	_IPNDIACMK(ac)GSFDDATHK_	-0.82961	1.533
carp-female_000000065_04723206_04763909	3452	Plectin	UY3_13696	85.376	_NSSVNK(ac)YLQGSESIAGVYLEPTK_	0.85865	0.145
carp-female_000000065_04723206_04763909	3540	Plectin	UY3_13696	139.3	_AVTGYK(ac)DPFTGNK_	-0.23915	1.046
carp-female_000000065_04723206_04763909	3609	Plectin	UY3_13696	84.68	_QLASSIAESK(ac)YFSDPASDENISYK_	0.031153	1.102
carp-female_000000065_04723206_04763909	4018	Plectin	UY3_13696	112.74	_K(ac)YLEGSSCIAGVYVESSK_	-0.43847	0.637
carp-female_000000065_04723206_04763909	4525	Plectin	UY3_13696	105.65	_DVSGYTK(ac)YLTCPK_	-0.17384	1.227
carp-female_000000066_01245954_01257380	553	Lipase maturation factor 2	unknown	113.76	_AK(ac)LYNYHFTDPAK_	0.087884	0.959
carp-female_000000066_01453501_01454593	74	Single-stranded DNA-binding protein	ssbp1	82.287	_DVAYQYVK(ac)K_	0.20658	0.949
carp-female_000000066_01713419_01715550	74	CD9 antigen	unknown	200.48	_DFYTQTFDNYK(ac)STQQEALK_	1.3153	1.223
carp-female_000000066_02395532_02401122	70	Nucleosome assembly protein 1-like 1	NAP1L1	75.589	_K(ac)YAALYQPLFDK_	-1.6762
carp-female_000000066_02644148_02648505	72	Zgc:110731	bcap29	98.048	_K(ac)YSNADQAK_	0.48201	0.516
carp-female_000000066_02644148_02648505	149	Zgc:110731	bcap29	93.345	_K(ac)YMEDNEMLK_	-0.62806	0.669
carp-female_000000066_02644148_02648505	202	Zgc:110731	bcap29	83.045	_SK(ac)SDLDAMK_	-2.2021	9.467
carp-female_000000066_03664429_03674503	190	Anoctamin	ano6	89.468	_LLSGGVYK(ac)DAYPLHDCR_	-0.13837	1.048
carp-female_000000069_00041648_00043198	216	EH domain-containing protein 3	EHD3	113.52	_FYLSK(ac)ADEAGGESDR_	-2.1241
carp-female_000000069_00147622_00154047	181	40S ribosomal protein S15a (Fragment)	Anapl_00970	113.62	_SINNAEK(ac)R_	0.09526	1.417
carp-female_000000069_00147622_00154047	246	40S ribosomal protein S15a (Fragment)	Anapl_00970	71.888	_FDVQLK(ac)DLEK_	-0.29681	1.024
carp-female_000000069_00147622_00154047	250	40S ribosomal protein S15a (Fragment)	Anapl_00970	79.885	_DLEK(ac)WQNNLLPSR_	-1.282	0.729
carp-female_000000069_00932460_00950854	945	Ubiquitin carboxyl-terminal hydrolase	usp7	41.695	_EEEITLYPDK(ac)HGCVR_	-0.15866	0.935
carp-female_000000069_01052717_01076129	409	4-aminobutyrate aminotransferase, mitochondrial	GABT	117.14	_DELQADK(ac)PYR_	0.17264	1.141
carp-female_000000069_01661474_01662461	88	Galectin	lgals2a	130.44	_YK(ac)YMHFDGEAK_	0.30471	2.186
carp-female_000000069_02033431_02040119	159	Eukaryotic translation initiation factor 3 subunit D	eif3d	93.649	_SQAQLK(ac)PR_	0.27857	0.685
carp-female_000000069_02033431_02040119	513	Eukaryotic translation initiation factor 3 subunit D	eif3d	77.533	_YLILK(ac)DPNK_	1.999	0.887
carp-female_000000069_02192462_02226350	1337	RUN domain-containing protein 1	RUND1	158.67	_AVIVK(ac)NIDDGTADRPYSHALVAGIDR_	-1.0314	1.668
carp-female_000000069_02192462_02226350	1383	RUN domain-containing protein 1	RUND1	165.49	_AFVK(ac)VFNYNHLMPTR_	-1.1026	1.137
carp-female_000000069_02192462_02226350	1403	RUN domain-containing protein 1	RUND1	47.774	_YSVDIPLDK(ac)TVVNK_	1.065	1.054
carp-female_000000069_02192462_02226350	1438	RUN domain-containing protein 1	RUND1	80.462	_NK(ac)WFFQK_	1.0665	1.144
carp-female_000000069_02234713_02242090	144	Branched-chain-amino-acid aminotransferase	bcat2	151.42	_GGVGEYK(ac)MGGNYGPTIAVQSEAAK_	1.2167	0.984
carp-female_000000069_02234713_02242090	289	Branched-chain-amino-acid aminotransferase	bcat2	81.676	_FHK(ac)ELTDIQYGR_	0.92299	0.534
carp-female_000000069_02801133_02811021	247	Protein serine/threonine phosphatase-1 alpha isoform	unknown	72.891	_FLHK(ac)HDMDLICR_	-0.44166	1.645
carp-female_000000069_02801133_02811021	269	Protein serine/threonine phosphatase-1 alpha isoform	unknown	123.29	_AHQVVEDGYEFFAK(ac)R_	-0.6001	1.46
carp-female_000000069_02934862_02943383	94	ADP-ribosylation factor-like 6 interacting protein	arl6ip1	142.45	_VFGSNK(ac)WTTEQQQR_	0.10873	1.209
carp-female_000000069_02934862_02943383	112	ADP-ribosylation factor-like 6 interacting protein	arl6ip1	73.877	_FHEICGNLVK(ac)TQR_	-0.11577	0.79
carp-female_000000069_03027056_03028752	140	Chromosome 3 SCAF14700, whole genome shotgun sequence	GSTENG10015593001	96.82	_EMYYQK(ac)NQQGFVR_	0.25749	0.774
carp-female_000000069_03027056_03028752	177	Chromosome 3 SCAF14700, whole genome shotgun sequence	GSTENG10015593001	73.632	_AIVK(ac)LEVWDK_	0.35126
carp-female_000000069_03032171_03032924	124	Chromosome 2 SCAF14705, whole genome shotgun sequence	GSTENG00022310001	147.91	_ALYK(ac)HMYEGK_	0.21588	1.053
carp-female_000000069_03298533_03302831	288	Coiled-coil domain-containing protein 47	ccdc47	43.861	_EMQDLSEFCGDK(ac)PK_	-0.28073	0.644
carp-female_000000069_03474790_03478425	214	Ring finger protein 113A	rnf113a	64.441	_SDYK(ac)HGWQIER_	0.67832	0.481
carp-female_000000069_03739653_03764284	473	unknown	unknown	113.22	_SLLHGK(ac)CYDR_	1.5211	0.791
carp-female_000000069_03839830_03843013	98	Related RAS viral (R-ras) oncogene homolog	rras	132.32	_EIQK(ac)FHTQILR_	0.84103	1.347
carp-female_000000069_03939251_03942780	138	Reticulocalbin 3, EF-hand calcium binding domain	rcn3	71.176	_YIEENVDK(ac)HWK_	0.32191	7.89
carp-female_000000069_04160575_04161329	7	unknown	unknown	97.452	_(ac)SAHELK(ac)EVK_	0.013561
carp-female_000000070_00459578_00466849	323	DnaJ homolog subfamily C member 13	DNAJC13	55.776	_EMMLEHFK(ac)QQK_	-0.56985	1.251
carp-female_000000070_00473257_00476675	186	DnaJ homolog subfamily C member 13	DNAJC13	53.493	_FLK(ac)YTHLK_	0.36124	0.866
carp-female_000000070_02197425_02225261	428	Chromosome undetermined SCAF14565, whole genome shotgun sequence. (Fragment)	GSTENG00016608001	65.232	_SFENNLK(ac)TYK_	-0.23856	1.006
carp-female_000000070_02197425_02225261	491	Chromosome undetermined SCAF14565, whole genome shotgun sequence. (Fragment)	GSTENG00016608001	103.13	_MFAVNDGFEGFHK(ac)GQIK_	0.37832	0.248
carp-female_000000070_03092541_03098473	82	Endozepine	unknown	89.698	_AK(ac)WDAWK_	0.61495	0.169
carp-female_000000070_03366543_03369831	41	Cyb5a protein	cyb5a	73.448	_VYDVTK(ac)FLEEHPGGEEVLR_	0.50519	2.577
carp-female_000000071_00631956_00662208	136	FCH domain only protein 2 (Fragment)	fcho2	70.089	_ATESYK(ac)SYVEK_	0.26515	1
carp-female_000000071_00631956_00662208	141	FCH domain only protein 2 (Fragment)	fcho2	111.63	_SYVEK(ac)YATAK_	1.6043	0.371
carp-female_000000071_01380924_01388813	207	Ranbp1 protein	ranbp1	82.452	_MK(ac)FDECK_	0.20269	0.905
carp-female_000000071_01443137_01445109	64	Bri3bp protein (Fragment)	bri3bp	70.747	_FFSK(ac)TTER_	-0.70156	0.682
carp-female_000000071_02960341_02966088	78	Ubiquinone biosynthesis methyltransferase COQ5, mitochondrial	coq5	115.56	_K(ac)YDVMNDAMSLGIHR_	-1.8972	0.863
carp-female_000000072_00146339_00152728	39	Transgelin	tagln	92.939	_IEQK(ac)YDTELEAR_	-0.44307	2.099
carp-female_000000072_00146339_00152728	169	Transgelin	tagln	67.414	_GDPNWFFK(ac)K_	-0.40889	0.7
carp-female_000000072_04818513_04830986	1165	Pre-mRNA-processing-splicing factor 8	D623_10015723	61.958	_LMK(ac)HDVNLGR_	1.7872
carp-female_000000072_04818513_04830986	2353	Pre-mRNA-processing-splicing factor 8	D623_10015723	97.904	_HDPNMK(ac)YDLQLSNPK_	-0.41012	1.02
carp-female_000000072_04861662_04880150	492	Unconventional myosin-Ic	myo1c	60.598	_IICDLVEEK(ac)FK_	-1.1256	6.771
carp-female_000000072_04861662_04880150	955	Unconventional myosin-Ic	myo1c	48.527	_NINPEWK(ac)HQLEQK_	0.94662	0.414
carp-female_000000075_00015676_00016381	8	Ubiquitin-60S ribosomal protein L40	TREES_T100014679	107.09	_MQIFVK(ac)TLTGK_	-0.53488	0.99
carp-female_000000075_00015676_00016381	65	Ubiquitin-60S ribosomal protein L40	TREES_T100014679	200.48	_TLSDYNIQK(ac)ESTLHLVLR_	-0.48206	1.188
carp-female_000000075_00015676_00016381	90	Ubiquitin-60S ribosomal protein L40	TREES_T100014679	85.813	_QLAQK(ac)YNCEK_	0.46988
carp-female_000000077_00373304_00376103	47	unknown	unknown	40.496	_YTEK(ac)HIESR_	-0.68379	1.402
carp-female_000000080_02890744_02893801	34	RAB14, member RAS oncogene family	rab14	78.903	_SCLLHQFTEK(ac)K_	0.85653	0.86
carp-female_000000080_04261007_04369108	1815	Probable E3 ubiquitin-protein ligase MYCBP2	MYCBP2	63.216	_ENVK(ac)YAVR_	1.4543	10.401
carp-female_000000082_00006949_00016121	629	Transferrin receptor 1b	tfr1b	72.898	_LVHDHILK(ac)LDVTK_	0.25495	1.372
carp-female_000000082_00006949_00016121	634	Transferrin receptor 1b	tfr1b	110.92	_LDVTK(ac)YSSVINK_	0.76512	0.954
carp-female_000000082_00139607_00140545	43	Zgc:123339	zgc:123339	118.9	_YLGK(ac)WYEIEK_	0.47855	0.494
carp-female_000000082_00226881_00228115	69	Eukaryotic translation initiation factor 5A	unknown	108.47	_K(ac)YEDICPSTHNMDVPNTK_	0.13787	0.842
carp-female_000000082_01976234_01986067	486	Asparaginyl-tRNA synthetase, cytoplasmic	SYNC	106.26	_IWDSEELLEGYK(ac)R_	-0.0062799	1.997
carp-female_000000082_02041993_02050233	447	Asparagine synthetase	asns	64.121	_APTDGVEK(ac)YLLR_	0.29468	1.56
carp-female_000000082_02762419_02777589	190	ATP-binding cassette, sub-family D (ALD), member 3a	abcd3a	73.082	_LTK(ac)HLYDEYLK_	1.1211	0.832
carp-female_000000082_02762419_02777589	290	ATP-binding cassette, sub-family D (ALD), member 3a	abcd3a	139.3	_MTVTEQK(ac)YEGEYR_	-0.30608	1.027
carp-female_000000082_03226861_03235247	282	Vimentin	vim	122.97	_SK(ac)FADLSEAAAR_	-0.77091	0.868
carp-female_000000082_04619826_04620686	134	CCAAT/enhancer binding protein (C/EBP), delta	cebpd	78.552	_LQHQEGGFGK(ac)GAFYAPIK(ac)R_	-1.3107	1.915
carp-female_000000082_04619826_04620686	142	CCAAT/enhancer binding protein (C/EBP), delta	cebpd	78.552	_LQHQEGGFGK(ac)GAFYAPIK(ac)R_	-1.3107	1.915
carp-female_000000083_00399987_00419892	837	Chromosome undetermined SCAF13628, whole genome shotgun sequence. (Fragment)	GSTENG00011544001	89.506	_K(ac)FAHLLEFGDNDIR_	-0.18712	1.355
carp-female_000000086_01069219_01094068	291	Protein argonaute-3	ago3a	74.267	_EK(ac)YNLQLK_	0.37636	1.726
carp-female_000000086_01852638_01897719	1074	Ubr5 protein (Fragment)	ubr5	102.4	_ELQNK(ac)YTPGR_	1.0414	1.014
carp-female_000000086_02335074_02346679	32	Zgc:158642 protein	zgc:158642	142.08	_AAEFDIISYK(ac)K_	-0.99541	0.788
carp-female_000000086_02335074_02346679	273	Zgc:158642 protein	zgc:158642	53.377	_YIAFDFHK(ac)ECSR_	-0.25011	0.822
carp-female_000000086_02335074_02346679	363	Zgc:158642 protein	zgc:158642	103.76	_IEDQADFEK(ac)IYK_	-0.43508	0.051
carp-female_000000086_02335074_02346679	366	Zgc:158642 protein	zgc:158642	142.45	_IYK(ac)NAWADNANACAK_	0.58072	0.744
carp-female_000000086_02335074_02346679	414	Zgc:158642 protein	zgc:158642	48.822	_YYK(ac)NNFSDGFR_	-0.65245	1.197
carp-female_000000086_02807666_02845401	211	Zgc:85680	ethe1	49.418	_LYESIHK(ac)K_	0.34803	1.727
carp-female_000000090_01171518_01175745	62	Voltage-dependent anion-selective channel protein 2	VDAC2	90.05	_VIGNLETK(ac)YK_	-0.099222	2.107
carp-female_000000090_01171518_01175745	64	Voltage-dependent anion-selective channel protein 2	VDAC2	80.632	_YK(ac)WAEYGLTFTEK_	0.21025	0.811
carp-female_000000091_00522844_00581962	388	NADPH--cytochrome P450 reductase	zgc:63480	105.14	_TYEHYNATGK(ac)YVDK_	0.47815	0.689
carp-female_000000092_04545522_04550438	148	Zgc:92746	srprb	105.52	_VQIVEK(ac)YK_	0.62983	0.831
carp-female_000000092_04545522_04550438	231	Zgc:92746	srprb	196.11	_GK(ac)DFEFSQLPAR_	-0.069645	0.814
carp-female_000000095_04358210_04362581	47	Ribosomal protein S5	rps5	71.153	_YAK(ac)YLPHSSGR_	-0.20879	1.075
carp-female_000000098_03141120_03176025	374	Extended synaptotagmin-2-B	ESYT2-B	59.013	_VYTENVDK(ac)R_	0.38738	0.171
carp-female_000000098_03141120_03176025	721	Extended synaptotagmin-2-B	ESYT2-B	79.88	_DDK(ac)HECSLGTVSFPLSK_	-0.72269	1.294
carp-female_000000105_01425923_01437380	398	Arih1 protein	arih1	48.998	_FEHK(ac)LYAQVK_	0.71251	0.966
carp-female_000000105_03373989_03376492	185	Htatip2 protein	htatip2	68.044	_VDHDYVLK(ac)SAELAK_	-0.41483	0.765
carp-female_000000106_00524817_00538057	46	SRA stem-loop-interacting RNA-binding protein, mitochondrial	SLIRP	149.23	_CLLPFDK(ac)ETGFHR_	0.43344	0.876
carp-female_000000106_02381743_02392106	339	Procollagen-proline, 2-oxoglutarate 4-dioxygenase (Proline 4-hydroxylase), alpha polypeptide I	p4ha1b	106.75	_ISK(ac)SAWLSGYEHSTIER_	0.12642	2.009
carp-female_000000106_02381743_02392106	467	Procollagen-proline, 2-oxoglutarate 4-dioxygenase (Proline 4-hydroxylase), alpha polypeptide I	p4ha1b	143.93	_HAACPVLVGNK(ac)WVSNK_	-0.38331	1.186
carp-female_000000106_02381743_02392106	472	Procollagen-proline, 2-oxoglutarate 4-dioxygenase (Proline 4-hydroxylase), alpha polypeptide I	p4ha1b	44.612	_WVSNK(ac)WIHER_	0.64232	0.891
carp-female_000000107_00032791_00078820	92	Chromosome 2 SCAF15088, whole genome shotgun sequence. (Fragment)	GSTENG00034621001	54.276	_VFTAITK(ac)HPDEK_	-2.2869	0.91
carp-female_000000110_00479846_00482461	297	Tubulin beta 1	unknown	58.812	_ALTVPELTQQMFDAK(ac)NMMAACDPR_	-0.83403	4.976
carp-female_000000110_03605251_03608582	36	GTP-binding nuclear protein Ran	ran	117.02	_HLTGEFEK(ac)K_	-0.051383	5.017
carp-female_000000110_03605251_03608582	59	GTP-binding nuclear protein Ran	ran	176.56	_GAIK(ac)YNVWDTAGQEK_	0.97371	1.134
carp-female_000000110_03605251_03608582	98	GTP-binding nuclear protein Ran	ran	77.062	_VTYK(ac)NVPNWHR_	-1.0769	1.163
carp-female_000000110_03669983_03685620	95	Structure specific recognition protein 1a	ssrp1a	69.276	_FSK(ac)QSVVYK_	1.2579	1.232
carp-female_000000110_03669983_03685620	141	Structure specific recognition protein 1a	ssrp1a	69.485	_LATSTGHIYK(ac)YDGFK_	-1.9256	0.507
carp-female_000000112_00655682_00669456	69	Chromosome 18 SCAF14786, whole genome shotgun sequence. (Fragment)	GSTENG00026385001	97.631	_AAGMLK(ac)AEGSDIR_	0.61659	1.004
carp-female_000000112_00655682_00669456	161	Chromosome 18 SCAF14786, whole genome shotgun sequence. (Fragment)	GSTENG00026385001	94.122	_QADDIVNWLK(ac)K_	0.13072
carp-female_000000112_00655682_00669456	302	Chromosome 18 SCAF14786, whole genome shotgun sequence. (Fragment)	GSTENG00026385001	111.86	_DFQDK(ac)MDQFK_	-0.37467	0.546
carp-female_000000112_00655682_00669456	339	Chromosome 18 SCAF14786, whole genome shotgun sequence. (Fragment)	GSTENG00026385001	90.15	_ILEFFGLK(ac)K_	0.074594	0.416
carp-female_000000112_00655682_00669456	383	Chromosome 18 SCAF14786, whole genome shotgun sequence. (Fragment)	GSTENG00026385001	51.089	_LK(ac)PHLMSQDIPEDWDK_	0.18034	0.493
carp-female_000000112_00655682_00669456	406	Chromosome 18 SCAF14786, whole genome shotgun sequence. (Fragment)	GSTENG00026385001	62.861	_VLVGK(ac)NFEEVAFNPAK_	1.3248	0.687
carp-female_000000112_00655682_00669456	491	Chromosome 18 SCAF14786, whole genome shotgun sequence. (Fragment)	GSTENG00026385001	80.361	_VHSFPTLK(ac)FFPAGDDHK_	1.0941	0.566
carp-female_000000112_00655682_00669456	515	Chromosome 18 SCAF14786, whole genome shotgun sequence. (Fragment)	GSTENG00026385001	87.863	_TLDGFTK(ac)FLESGGK_	1.09	0.828
carp-female_000000112_00924047_00930234	43	UTP6, small subunit (SSU) processome component, homolog (Yeast)	utp6	71.03	_STALEYK(ac)LHR_	0.83666	0.767
carp-female_000000112_01324078_01345821	86	Sept9b protein	sept9b	45.452	_TIEIK(ac)SISHDIEEK_	-0.60025	2.679
carp-female_000000112_02565726_02573879	151	Tissue inhibitor of metalloproteinase 2	timp2	97.734	_MIQYDIK(ac)QMK_	1.0308	0.42
carp-female_000000112_03291919_03299963	84	Ras-related C3 botulinum toxin substrate 1	RAC1	117.89	_AK(ac)WYPEVR_	-0.079402	1.29
carp-female_000000112_03291919_03299963	141	Ras-related C3 botulinum toxin substrate 1	RAC1	153.22	_EIGAVK(ac)YLECSALTQR_	-0.36214	1.058
carp-female_000000112_04289359_04311224	229	Coagulation factor X	FA10	54.343	_K(ac)YSDFQVAVGK_	-1.6314	1.377
carp-female_000000113_00107024_00115240	491	Protein kinase C substrate 80K-H	prkcsh	44.238	_YLVMK(ac)YEHGTGCWQGPSR_	-0.94441	0.648
carp-female_000000113_00593453_00601556	82	Eukaryotic translation initiation factor 3 subunit G	eif3g	83.204	_TVTEYK(ac)LEDDGQK_	0.70225	0.843
carp-female_000000113_01259501_01275141	1024	Bromodomain-containing protein 4	GW7_16018	107.99	_GPSALGGIK(ac)EEK_	2.115	0.639
carp-female_000000113_02193825_02200601	85	Elongation factor Tu	tufm	191.96	_YK(ac)TYEDIDNAPEEK_	0.33032	0.838
carp-female_000000113_02300492_02320320	650	Interleukin enhancer-binding factor 3 homolog	ilf3	44.662	_GLK(ac)YELISETGGSHDK_	-0.33263	1.429
carp-female_000000113_02348726_02354574	152	Gcdhl protein	gcdhl	80.165	_AK(ac)YNPSSR_	0.53938	0.838
carp-female_000000116_00209891_00223730	382	Inner membrane protein, mitochondrial (Mitofilin)	immt	148.48	_VVTK(ac)VQTAQSEAK_	0.80708	2.977
carp-female_000000116_00209891_00223730	549	Inner membrane protein, mitochondrial (Mitofilin)	immt	71.853	_EEAQEILTSK(ac)MMEQETHYR_	-0.41877	0.972
carp-female_000000116_00225280_00235127	83	Pentatricopeptide repeat domain-containing protein 3, mitochondrial	ptcd3	71.524	_NTAK(ac)YFINK_	0.36985	0.883
carp-female_000000116_00225280_00235127	236	Pentatricopeptide repeat domain-containing protein 3, mitochondrial	ptcd3	111.86	_GMVK(ac)YGAYSK_	-0.44387	0.957
carp-female_000000116_00262015_00271161	208	PRP19/PSO4 homolog (S. cerevisiae)	prp19	86.136	_AEDLSK(ac)YR_	0.95624	0.707
carp-female_000000116_00352111_00358611	106	Calnexin 2	canx2	62.055	_KDGIDEEIAK(ac)YDGK_	0.13982	1.54
carp-female_000000116_00352111_00358611	110	Calnexin 2	canx2	169.37	_YDGK(ac)WEVEEMQNTK_	0.012397	0.682
carp-female_000000116_00352111_00358611	206	Calnexin 2	canx2	116.24	_CGEDYK(ac)LHFIFR_	-0.0086944	0.91
carp-female_000000116_00352111_00358611	224	Calnexin 2	canx2	76.927	_TGEFEEK(ac)HAK_	0.052228	1.529
carp-female_000000116_00352111_00358611	465	Calnexin 2	canx2	45.829	_WAADSWGLK(ac)K_	-1.4992	0.934
carp-female_000000118_00188890_00207435	435	Chromosome 15 SCAF14992, whole genome shotgun sequence	GSTENG00028441001	134.88	_NVMTK(ac)VEEMSSVQK_	-0.78336	1.053
carp-female_000000118_00380301_00394726	325	Presequence protease, mitochondrial	pitrm1	41.242	_VQHYFK(ac)NNTHR_	1.2944	0.774
carp-female_000000119_01640048_01644501	111	1-acylglycerol-3-phosphate O-acyltransferase 3 (Fragment)	agpat3	42.336	_VLAK(ac)HELLK_	-0.52322	0.876
carp-female_000000119_02372562_02375184	18	Trafficking protein particle complex 5	trappc5	88.495	_GK(ac)SAILER_	0.49166	2.056
carp-female_000000127_01668221_01681515	515	Solute carrier family 25 (Mitochondrial carrier phosphate carrier), member 3	slc25a3b	81.771	_LQVDPAK(ac)YK_	0.15387	2.066
carp-female_000000127_02089452_02099016	31	Fatty acid desaturase 2	fads2	94.781	_HTK(ac)SGDQWIVVER_	0.76738	1.506
carp-female_000000127_02089452_02099016	409	Fatty acid desaturase 2	fads2	132.01	_ALCDK(ac)YGVK_	-0.26408	1.849
carp-female_000000127_02089452_02099016	413	Fatty acid desaturase 2	fads2	48.091	_YGVK(ac)YQEK_	-0.4228	1.157
carp-female_000000129_00693094_00699399	152	Enolase 1, (Alpha)	eno3	83.862	_K(ac)FSVVDQEK_	-0.23831	1.074
carp-female_000000129_00693094_00699399	163	Enolase 1, (Alpha)	eno3	80.632	_IDK(ac)FMLELDGTENK_	0.9648	1.151
carp-female_000000129_00693094_00699399	197	Enolase 1, (Alpha)	eno3	114.87	_AGAAEK(ac)GVPLYR_	0.85141	0.756
carp-female_000000129_00693094_00699399	477	Enolase 1, (Alpha)	eno3	74.376	_LAK(ac)YNQLMR_	-0.22496	1.008
carp-female_000000129_00704022_00707344	106	Profilin-1	PROF1	117.08	_TSEKEPDPFSFTIGK(ac)SHK_	0.21646	0.806
carp-female_000000129_01012551_01019774	421	Plod3 protein	plod3	73.834	_FLK(ac)DYIAPVTEK_	0.59988	0.676
carp-female_000000129_01540888_01544378	149	High-mobility group box 2	hmgb2b	61.78	_APFEQK(ac)AMK_	-0.40114	0.915
carp-female_000000130_00988310_01050753	281	Protein kinase C	prkca	160.52	_STDELYAIK(ac)ILK_	-0.0074272	0.896
carp-female_000000130_00988310_01050753	555	Protein kinase C	prkca	109	_GAENFDK(ac)FFTR_	0.28825	0.212
carp-female_000000131_00456911_00474451	313	Acyl-coenzyme A oxidase	acox1	73.885	_ENMLMK(ac)YAK_	1.0793	0.804
carp-female_000000131_00456911_00474451	484	Acyl-coenzyme A oxidase	acox1	63.565	_YLVK(ac)SYK_	-1.0012	0.71
carp-female_000000131_00510014_00530671	136	Signal recognition particle subunit SRP68	LOC100145378	82.494	_AAK(ac)HGEQLEK_	0.96963	0.125
carp-female_000000132_00080174_00107410	941	Chromosome 19 SCAF14240, whole genome shotgun sequence	GSTENG00012993001	47.849	_NFAK(ac)AAR_	0.32287	0.723
carp-female_000000133_01184002_01190221	44	Transmembrane protein 19	tmem19	51.726	_QIDSDYK(ac)EGGQR_	-0.1538	0.794
carp-female_000000133_01377791_01389245	279	Nucleoporin 50	nup50	74.475	_K(ac)YGSGTSDGGVEK_	-0.12996	0.514
carp-female_000000133_01377791_01389245	474	Nucleoporin 50	nup50	106.86	_VK(ac)TAEDADELHQILQEK_	1.5334	0.014
carp-female_000000133_01765414_01769257	7	Zgc:154045	zgc:154045	145.46	_(ac)AAAGGK(ac)TYSFK_	0.35351
carp-female_000000138_00577298_00578788	310	unknown	unknown	81.625	_ELEQLK(ac)GNEK_	0.052148	1.213
carp-female_000000138_00924279_00926623	197	Heterogeneous nuclear ribonucleoprotein A/B	hnrnpaba	57.174	_K(ac)YHNVSGSK_	2.2515	7.908
carp-female_000000139_00003689_00012005	242	Proteasome subunit alpha type	psma4	80.245	_VLNK(ac)TMDVSK_	1.0809	1.017
carp-female_000000139_00191792_00193181	169	Peptidyl-prolyl cis-trans isomerase	ppib	97.431	_GFGYK(ac)GSK_	-0.099013	0.551
carp-female_000000139_00191792_00193181	196	Peptidyl-prolyl cis-trans isomerase	ppib	45.438	_GDGTGGK(ac)SIYGDR_	0.41271	0.316
carp-female_000000139_00374723_00396949	481	Chondroitin sulfate proteoglycan 4	UY3_15682	62.466	_IK(ac)YLHDGNEK_	-0.41424	0.872
carp-female_000000139_00374723_00396949	847	Chondroitin sulfate proteoglycan 4	UY3_15682	62.005	_VFAK(ac)DQYSR_	-0.045949	0.83
carp-female_000000139_00374723_00396949	908	Chondroitin sulfate proteoglycan 4	UY3_15682	53.756	_ITQDPK(ac)HGR_	0.2047	0.7
carp-female_000000139_00850906_00856949	475	Catalase	cat	119.86	_GAQLFIQK(ac)R_	-0.60252	0.703
carp-female_000000139_00850906_00856949	498	Catalase	cat	64.104	_VQALLDK(ac)HNAEGK_	1.3877	1.537
carp-female_000000140_00043760_00065477	364	Aryl hydrocarbon receptor repressor	AHRR	75.043	_YAHYGK(ac)PYR_	0.75787	13.363
carp-female_000000140_01510401_01511471	33	Chaperonin containing TCP1, subunit 2 (Beta)	cct2	99.013	_EAELLIAK(ac)K_	0.030899	0.917
carp-female_000000140_01510401_01511471	90	Chaperonin containing TCP1, subunit 2 (Beta)	cct2	56.205	_LLTHHK(ac)DHFAR_	0.86216	0.921
carp-female_000000140_01550712_01553934	206	Chromosome 19 SCAF14691, whole genome shotgun sequence. (Fragment)	GSTENG00021560001	71.03	_YK(ac)SDLHELK_	-0.69874	0.554
carp-female_000000140_01550712_01553934	213	Chromosome 19 SCAF14691, whole genome shotgun sequence. (Fragment)	GSTENG00021560001	112.71	_SDLHELK(ac)AR_	0.21426	0.924
carp-female_000000140_01550712_01553934	376	Chromosome 19 SCAF14691, whole genome shotgun sequence. (Fragment)	GSTENG00021560001	87.352	_LNALESK(ac)YESHENSLSGCR_	-0.10097
carp-female_000000140_01550712_01553934	402	Chromosome 19 SCAF14691, whole genome shotgun sequence. (Fragment)	GSTENG00021560001	75.197	_HDLEGMK(ac)SR_	0.95136
carp-female_000000145_00778798_00788562	472	Kelch domain-containing protein 4 (Fragment)	Anapl_14365	62.466	_TEK(ac)YWLGLAR_	-0.85654
carp-female_000000145_00865582_00897632	588	Septin 7b	sept7b	89.859	_THMQDLK(ac)DVTNNVHYENYR_	1.1342	0.919
carp-female_000000146_00148692_00155571	157	14-3-3 protein beta/alpha-B	ywhabb	76.073	_AYQDAFEISK(ac)K_	1.4168	0.892
carp-female_000000146_00318124_00367183	662	2-oxoglutarate dehydrogenase, mitochondrial	OGDH	123.86	_GVLQK(ac)YAEK_	0.67916	1.319
carp-female_000000146_00318124_00367183	1078	2-oxoglutarate dehydrogenase, mitochondrial	OGDH	115.29	_NQGYYDYVK(ac)PR_	1.0872	0.944
carp-female_000000146_00318124_00367183	1115	2-oxoglutarate dehydrogenase, mitochondrial	OGDH	84.882	_NTHLLELK(ac)R_	0.093279	1.062
carp-female_000000146_01217156_01270130	422	Mystique	pdlim2	148.52	_TTSSVAGVQK(ac)YHTCEK_	-0.32593	1.342
carp-female_000000149_00354217_00363368	14	Proteasome (Prosome, macropain) 26S subunit, non-ATPase, 2	psmd2	64.52	_VPDDIYK(ac)THLENNR_	0.8978	1.277
carp-female_000000150_00468237_00474865	24	Addicsin	arl6ip5b	112.44	_FSK(ac)PDVSDLSK_	1.44	0.793
carp-female_000000150_00468237_00474865	32	Addicsin	arl6ip5b	114.54	_FSKPDVSDLSK(ac)WNNR_	-0.76242	2.302
carp-female_000000150_00468237_00474865	187	Addicsin	arl6ip5b	72.705	_IQDFLESK(ac)LKD_	0.0065752	0.946
carp-female_000000152_01375796_01378931	40	Succinate dehydrogenase cytochrome b560 subunit, mitochondrial	C560	99.568	_EEMNK(ac)YWTK_	-0.083142	0.203
carp-female_000000152_01375796_01378931	141	Succinate dehydrogenase cytochrome b560 subunit, mitochondrial	C560	47.302	_HLMWDVGK(ac)GFK_	-0.82686	0.57
carp-female_000000152_01709186_01746164	113	unknown	unknown	99.498	_SDPSVFNHPAIK(ac)R_	-0.20748	0.988
carp-female_000000155_00168729_00179474	118	Chromosome 12 SCAF7567, whole genome shotgun sequence	GSTENG00004749001	57.288	_LEDPDGTVLYK(ac)EMK_	1.0874	1.195
carp-female_000000158_00319279_00329560	25	Annexin	unknown	92.8	_GTVTEASGFK(ac)PEEDAQK_	0.59064	0.809
carp-female_000000158_00319279_00329560	139	Annexin	unknown	66.568	_EIIATYK(ac)R_	0.43465	0.988
carp-female_000000158_00319279_00329560	294	Annexin	unknown	159.22	_AEIDMLDIK(ac)AEFLK_	-0.55524	1.041
carp-female_000000158_00319279_00329560	299	Annexin	unknown	47.732	_AEFLK(ac)MYGK_	0.66983	1.187
carp-female_000000158_00319279_00329560	310	Annexin	unknown	142.57	_TLHSFIK(ac)GDTSGDYR_	-0.93372	1.038
carp-female_000000160_01265833_01272452	1396	unknown	unknown	40.377	_EANDPVFYFEK(ac)K_	0.77745	0.168
carp-female_000000161_00165383_00166503	59	Zgc:56141 protein	rbm4.3	94.281	_NLHLYK(ac)LHGTPINVEASR_	0.51598	1.291
carp-female_000000161_01403705_01410179	158	Neighbor of COX4	CX4NB	108.3	_DK(ac)HTIMLR_	0.68806	1.371
carp-female_000000161_01484780_01492989	6	Protein pelota homolog	pelo	54.066	_LVHK(ac)DIEK_	0.49286	0.606
carp-female_000000161_02960226_02975776	343	DNA topoisomerase 2	top2a	58.123	_VPPLITDYK(ac)EYHTDTTVR_	-0.61815	1.164
carp-female_000000161_02960226_02975776	396	DNA topoisomerase 2	top2a	88.338	_K(ac)YESVQDILK_	0.69655	1.06
carp-female_000000161_02960226_02975776	476	DNA topoisomerase 2	top2a	68.846	_AWK(ac)QAQEK_	0.70007	1.25
carp-female_000000161_02983912_02988556	15	DNA topoisomerase 2 (Fragment)	top2a	129.82	_SLFENK(ac)ALSK_	-0.41288
carp-female_000000165_00466508_00475942	280	Pyruvate kinase	TREES_T100018937	146.1	_K(ac)FDEIMEASDGIMVAR_	-0.39937	0.946
carp-female_000000168_01162239_01166570	79	Transmembrane emp24 domain trafficking protein 2	tmed2	94.387	_ESSGK(ac)YSVAAHM(ox)DGTYK_	-0.56853	0.813
carp-female_000000168_01222730_01228035	228	Voltage-dependent anion-selective channel protein 2	VDAC2	116.19	_YQLDK(ac)DASLSAK_	0.73857	0.876
carp-female_000000168_01229271_01241592	269	LOC795332 protein (Fragment)	slc25a1b	114.7	_VK(ac)FIHDQSSANPK_	-0.11886	0.867
carp-female_000000168_01229271_01241592	280	LOC795332 protein (Fragment)	slc25a1b	146.79	_FIHDQSSANPK(ac)YR_	0.41926	0.952
carp-female_000000168_01229271_01241592	330	LOC795332 protein (Fragment)	slc25a1b	108.47	_NWYK(ac)GDNPNK_	0.5731	2.068
carp-female_000000171_00788022_00797188	175	Serrate RNA effector molecule homolog	srrt	59.739	_YNEYK(ac)IDFR_	0.54821
carp-female_000000174_00044448_00050068	158	Cytochrome P450 3A	unknown	70.089	_EMFGIMK(ac)THSK_	-1.1341	0.894
carp-female_000000174_00372791_00383900	323	unknown	unknown	82.831	_AAMNLEK(ac)LK_	0.69714	1.116
carp-female_000000178_00030615_00052103	821	Nucleoporin 155	nup155	85.554	_K(ac)YHTEAQAYEK_	0.72502	1.432
carp-female_000000178_01024387_01058511	473	Phosphatidylinositol 4-kinase III alpha	pi4kaa	86.772	_LYK(ac)YHSQYTTGTGEIK_	0.24327	0.687
carp-female_000000178_01024387_01058511	1289	Phosphatidylinositol 4-kinase III alpha	pi4kaa	59.198	_SK(ac)YINLSEK_	-0.63543	0.914
carp-female_000000179_00597117_00615140	242	Glucose-6-phosphate isomerase	unknown	70.056	_EWFLK(ac)SAK_	0.88628	0.779
carp-female_000000179_01205188_01208430	19	Histone H4	GW7_16515	89.08	_K(ac)QLATK(ac)AAR_	0.31803	0.617
carp-female_000000179_01205188_01208430	24	Histone H4	GW7_16515	99.136	_QLATK(ac)AAR_	0.23045	0.539
carp-female_000000179_01205188_01208430	57	Histone H4	GW7_16515	89.266	_YQK(ac)STELLIR_	-0.47181	0.89
carp-female_000000179_01205188_01208430	80	Histone H4	GW7_16515	174.72	_EIAQDFK(ac)TDLR_	0.12217	0.808
carp-female_000000179_01205188_01208430	123	Histone H4	GW7_16515	113.24	_VTIMPK(ac)DIQLAR_	-0.28646	0.826
carp-female_000000180_00304724_00306941	103	Translocon-associated protein subunit gamma	SSRG	69.812	_K(ac)LSEADNR_	0.13875	0.851
carp-female_000000180_01055277_01064217	292	Bckdha protein	bckdha	86.8	_SVDEVNYWDK(ac)QDHPISR_	0.13699
carp-female_000000181_00246986_00251367	58	Tubulin beta 1	unknown	136.34	_ISVYYNEASGGK(ac)YVPR_	-0.018492	0.624
carp-female_000000181_00625945_00634539	16	Glycoprotein, synaptic 2	tecrb	78.191	_SMFHK(ac)SHPQWYPAR_	-0.46522	0.691
carp-female_000000184_00289439_00299590	887	Probable 2-oxoglutarate dehydrogenase E1 component DHKTD1, mitochondrial	dhtkd1	117.89	_FEK(ac)QLACK_	0.15936	0.782
carp-female_000000186_00000433_00010367	259	Lon protease homolog, mitochondrial	LONM	74.841	_K(ac)YLLQEQLK_	0.48606	0.56
carp-female_000000186_00016608_00025920	269	Lamin B2	LamB2	120.54	_AELQQTFMAK(ac)LDNAK_	0.24415	0.595
carp-female_000000186_00016608_00025920	486	Lamin B2	LamB2	85.469	_QIGDEEEITYK(ac)FSPK_	-0.61891	0.816
carp-female_000000186_00796544_00798374	202	Transmembrane protein 43	TMM43	76.759	_EHQLNAMK(ac)TWALR_	0.86253	1.139
carp-female_000000187_00277107_00282018	181	ATP synthase subunit alpha	LOC101169376	103.13	_QTGK(ac)TAIAIDTIINQK_	-0.095921	0.858
carp-female_000000187_00277107_00282018	279	ATP synthase subunit alpha	LOC101169376	265.77	_HALIIYDDLSK(ac)QAVAYR_	-2.3273	0.928
carp-female_000000187_00277107_00282018	461	ATP synthase subunit alpha	LOC101169376	102.4	_GHLDK(ac)MEPSK_	0.67572	2.466
carp-female_000000187_00566186_00582768	697	Leucine rich repeat containing 8 family, member A	lrrc8a	81.918	_IETLPPELFQCK(ac)K_	-0.34427	1.079
carp-female_000000189_00448469_00457564	29	Protein Jade-1	jade1	56.688	_VPSTSEDSDNGSISTSWSQHSNSK(ac)HR_	0.092667	0.831
carp-female_000000189_00859327_00862617	411	YTH domain family 2	yth2	101.3	_VFIIK(ac)SYSEDDIHR_	-1.3687	0.858
carp-female_000000189_03335757_03343285	329	Isovaleryl Coenzyme A dehydrogenase	ivd	117	_EAFGQK(ac)IGHFQLMQGK_	3.306	0.388
carp-female_000000191_00583563_00584824	101	Zgc:77235	rpl27a	90.412	_INFDK(ac)YHPGYFGK_	-0.63189	1.799
carp-female_000000192_00356629_00371326	90	Zgc:101621 protein	scp2b	93.345	_LHEDGEQFVK(ac)K_	0.40261	11.921
carp-female_000000193_00380544_00386196	46	Glutathione peroxidase (Fragment)	gpx7	69.598	_LVSLDK(ac)YR_	0.17566	0.795
carp-female_000000196_00285736_00311003	10	Microphthalmia-associated transcription factor b	mitfb	91.547	_VQTHLENPTK(ac)YHIQQAQR_	-0.70843	0.512
carp-female_000000197_00285680_00299823	607	Integral membrane protein 1	itm1	55.297	_HIK(ac)EHDYYTPTGEFR_	-1.1853	1.108
carp-female_000000204_00150174_00152745	31	Peptidyl-prolyl cis-trans isomerase	ppiab	122.39	_ADVVPK(ac)TAENFR_	0.18117	1.244
carp-female_000000204_00150174_00152745	44	Peptidyl-prolyl cis-trans isomerase	ppiab	156.36	_ALCTGEK(ac)GFGYK_	-0.33119	1.185
carp-female_000000204_00150174_00152745	49	Peptidyl-prolyl cis-trans isomerase	ppiab	184.24	_GFGYK(ac)GSGFHR_	-0.0078115	0.939
carp-female_000000204_00150174_00152745	82	Peptidyl-prolyl cis-trans isomerase	ppiab	136.34	_SIYGNK(ac)FADENFTLK_	-0.16657	0.808
carp-female_000000204_00150174_00152745	91	Peptidyl-prolyl cis-trans isomerase	ppiab	134.68	_FADENFTLK(ac)HGGK_	0.77801	1.377
carp-female_000000204_00380801_00383770	64	Homeobox protein Ved	ved	86.014	_PENTEVQEK(ac)R_	4.233	7.184
carp-female_000000205_00671471_00689416	74	Chromosome 7 SCAF14557, whole genome shotgun sequence. (Fragment)	GSTENG00016274001	119.21	_GFEQK(ac)WYK_	-0.53741	0.148
carp-female_000000205_00671471_00689416	584	Chromosome 7 SCAF14557, whole genome shotgun sequence. (Fragment)	GSTENG00016274001	203.11	_TVLQNYHSVFDQK(ac)R_	-1.2982	0.962
carp-female_000000205_00796795_00868691	1418	Citron Rho-interacting kinase	CIT	45.433	_K(ac)YVVLDGTK_	1.3755	1.199
carp-female_000000205_00910423_00913491	130	Heat shock protein 5	hspa5	59.198	_VM(ox)EHFIK(ac)LYK_	0.11697	0.355
carp-female_000000205_00910423_00913491	188	Heat shock protein 5	hspa5	194.12	_AK(ac)FEELNMDLFR_	1.0699	0.405
carp-female_000000205_00910423_00913491	244	Heat shock protein 5	hspa5	123.67	_EFFNGK(ac)EPSR_	1.9127	0.209
carp-female_000000206_00146077_00161479	323	Chromosome 2 SCAF15032, whole genome shotgun sequence	GSTENG00033110001	174.42	_EFNK(ac)YDTDGSK_	0.80337	0.833
carp-female_000000213_00139715_00141676	79	Ribosomal protein S20	rps20	89.507	_TPCGEGSK(ac)TWDR_	0.24387	0.47
carp-female_000000213_00248134_00255298	240	LOC559236 protein (Fragment)	LOC559236	66.486	_VHYGFILK(ac)SENK_	0.48284	0.839
carp-female_000000220_00225403_00280238	750	Structural maintenance of chromosomes protein	smc1al	92.039	_LK(ac)YSQSDLEQTK_	-0.64004	1.898
carp-female_000000221_00058565_00083388	674	Tyrosine-protein kinase receptor	pdgfrb	91.307	_NK(ac)HSFLQNYADK_	-0.31965	0.969
carp-female_000000222_00101592_00162405	572	Myosin-9	I79_023145	61.127	_NLVNNPLAQADWATK(ac)K_	0.296	1.604
carp-female_000000222_00101592_00162405	855	Myosin-9	I79_023145	139.46	_SELCLEGYSK(ac)YR_	-0.17549	1.614
carp-female_000000222_00101592_00162405	1344	Myosin-9	I79_023145	93.424	_NK(ac)HEAMITDLEDR_	0.90209	1.783
carp-female_000000222_00101592_00162405	1565	Myosin-9	I79_023145	93.237	_QLSTMQAQLVDMK(ac)K_	-0.14787	1.321
carp-female_000000223_00012179_00015305	111	Rpl14 protein	rpl14	82.417	_K(ac)WEESSWAK_	-2.0565	1.216
carp-female_000000223_00440611_00441315	57	Nucleoside diphosphate kinase	nme2b.2	99.392	_QHYIDLK(ac)DRPFYPGLVK_	0.85518	0.91
carp-female_000000223_00474988_00494760	919	Importin subunit beta-1	PAL_GLEAN10019656	101.57	_TLATWATK(ac)ELR_	0.71589	0.784
carp-female_000000242_00409651_00424172	126	Zgc:158605	prss16	103.39	_FYGK(ac)SHPTEDLSTANLR_	0.3833	0.744
carp-female_000000256_00002980_00015567	292	Zgc:92481	zgc:92481	67.136	_EVLDLVK(ac)SHVYSHR_	1.1509	1.18
carp-female_000000256_00057624_00060277	29	40S ribosomal protein s17	RS17	123.75	_VIIEK(ac)YYTR_	-0.043623	0.818
carp-female_000000270_00153297_00160675	89	WD repeat domain 1	wdr1	85.909	_EHLLK(ac)YEYQPFGGK_	0.018245	1.011
carp-female_000000270_00153297_00160675	98	WD repeat domain 1	wdr1	107.06	_YEYQPFGGK(ac)IK_	0.39164	1.153
carp-female_000000270_00153297_00160675	482	WD repeat domain 1	wdr1	95.264	_VVTVFTVADGYK(ac)EK_	-0.78485	1.01
carp-female_000000299_04645836_04651938	486	ATPase, Na+/K+ transporting, alpha 1 polypeptide	atp1a1a.1	145.43	_IAEIPFNSTNK(ac)YQLSIHK_	0.2654	0.837
carp-female_000000299_04645836_04651938	493	ATPase, Na+/K+ transporting, alpha 1 polypeptide	atp1a1a.1	110.25	_YQLSIHK(ac)NINTNK_	0.15526	0.83
carp-female_000000299_04645836_04651938	499	ATPase, Na+/K+ transporting, alpha 1 polypeptide	atp1a1a.1	136.39	_NINTNK(ac)TETNHLLVMK_	-0.22366	0.767
carp-female_000000299_04645836_04651938	509	ATPase, Na+/K+ transporting, alpha 1 polypeptide	atp1a1a.1	124.29	_TETNHLLVMK(ac)GAPER_	0.5926	0.964
carp-female_000000299_06532144_06534604	10	60S ribosomal protein L24	rpl24	121.82	_VELCSFSGYK(ac)IYPGHGR_	0.02239	1.137
carp-female_000000299_06532144_06534604	41	60S ribosomal protein L24	rpl24	133.23	_CESAFLSK(ac)R_	-0.48423	1.036
carp-female_000000300_01513060_01515885	77	Eukaryotic translation initiation factor 3 subunit F	EIF3F	40.724	_NMYELHK(ac)K_	0.071576	0.618
carp-female_000000300_02738497_02743503	61	Zgc:77126	nans	88.495	_SELEYK(ac)FNK_	0.3627	1.168
carp-female_000000300_07721516_07724293	167	C-4 methylsterol oxidase	sc4mol	55.676	_IYK(ac)YIHK_	0.77557	4.069
carp-female_000000300_07721516_07724293	280	C-4 methylsterol oxidase	sc4mol	125.5	_LFNTDSQYNK(ac)HYTHQK_	0.73348	4.833
carp-female_000000300_08567722_08574695	7	Annexin	anxa5b	201.61	_GTVK(ac)PHSGFNANNDAEVLYK_	0.12052	0.897
carp-female_000000300_08567722_08574695	137	Annexin	anxa5b	44.863	_K(ac)FATSLHK_	0.68354	1.114
carp-female_000000300_08567722_08574695	144	Annexin	anxa5b	42.066	_FATSLHK(ac)MIQGDTSGDYR_	-0.068635	0.931
carp-female_000000300_08929738_08949191	161	unknown	unknown	133.86	_VDK(ac)WWGNR_	-0.23838	1.543
carp-female_000000300_08929738_08949191	223	unknown	unknown	109.79	_NFLGEK(ac)YIR_	2.0106	1.851
carp-female_000000300_09658054_09661559	28	40S ribosomal protein S3a	rps3a	65.224	_K(ac)DWYDVK_	-0.26652	1.213
carp-female_000000300_09658054_09661559	182	40S ribosomal protein S3a	rps3a	237.21	_EVQTNDLK(ac)EVVNK_	0.6591	1.706
carp-female_000000301_00614925_00640312	24	Pdcd11 protein (Fragment)	pdcd11	52.527	_VK(ac)THDVDNLFENR_	1.2227	2.29
carp-female_000000301_00614925_00640312	1297	Pdcd11 protein (Fragment)	pdcd11	40.493	_VEFQHATK(ac)YFMDDPK_	0.31897	0.996
carp-female_000000301_01016615_01022349	109	Malate dehydrogenase	MDH	89.624	_ANVAIFK(ac)TQGEALEK_	1.0057	0.832
carp-female_000000301_01016615_01022349	117	Malate dehydrogenase	MDH	130.1	_TQGEALEK(ac)YAK_	0.25351	8.852
carp-female_000000301_01178856_01184335	298	Zgc:66241 protein (Fragment)	esf1	102.73	_ATDVDYGSYK(ac)PK_	0.043111	1.388
carp-female_000000302_00694445_00698613	151	Elmod2 protein (Fragment)	elmod2	40.693	_EVFDPENEK(ac)HETMLLK_	-1.9799	0.316
carp-female_000000304_01365055_01365447	11	Receptor expression-enhancing protein 5	REEP5	94.309	_FDK(ac)FLYEK_	0.12422	0.828
carp-female_000000304_01439737_01500518	2300	Talin-1 (Fragment)	TLN1	122.53	_AIADMLHSCK(ac)QAAFHPEVNR_	-0.026234	0.861
carp-female_000000304_01560571_01565345	331	3-hydroxy-3-methylglutaryl-Coenzyme A synthase 1 (Soluble)	hmgcs1	107.09	_ASSELFENK(ac)TK_	-0.85312	5.29
carp-female_000000304_02066780_02080386	72	Serine palmitoyltransferase 1 (Fragment)	Anapl_16186	121.9	_K(ac)YGVGTCGPR_	0.11017	1.002
carp-female_000000304_02066780_02080386	155	Serine palmitoyltransferase 1 (Fragment)	Anapl_16186	98.942	_YFK(ac)HNDMEDLER_	0.81867	0.855
carp-female_000000304_05363977_05376993	489	Chromosome 4 SCAF14752, whole genome shotgun sequence. (Fragment)	GSTENG00024727001	48.527	_HPNEDYK(ac)SHFPNR_	-0.14916	1.426
carp-female_000000304_05880320_05907760	684	Annexin	anxa3b	94.09	_QTLVEYK(ac)SLSGK_	0.92537	1.084
carp-female_000000304_06480836_06483554	125	Activated RNA polymerase II transcriptional coactivator p15	TCP4	186.74	_NDNMFQIGK(ac)MR_	-0.81747	1.115
carp-female_000000304_07288867_07299197	212	Developmentally regulated GTP binding protein 1	drg1	84.403	_SILSEYK(ac)IHNADITLR_	1.1859	1.514
carp-female_000000304_08864119_08871322	129	LOC100006201 protein (Fragment)	letm2	64.224	_VLDELK(ac)HYYHGFR_	0.030093	0.874
carp-female_000000304_11308263_11317998	239	Voltage-sensing phosphoinositide phosphatase	tpte	83.182	_FLDTK(ac)HLDHYK_	0.38984	1.965
carp-female_000000304_11665326_11670757	291	Cct8 protein	cct8	65.276	_IADMALHYANK(ac)YK_	0.94113	0.991
carp-female_000000304_11665326_11670757	424	Cct8 protein	cct8	91.62	_K(ac)FAEAFEAVPR_	0.35099	1.284
carp-female_000000304_14304022_14317252	157	Hypoxia up-regulated protein 1	hyou1	74.364	_TADNPQVAQYLK(ac)HFPEHQLHR_	0.43273	0.245
carp-female_000000304_14304022_14317252	341	Hypoxia up-regulated protein 1	hyou1	81.09	_DHLAK(ac)LFNEQK_	0.2504	1.729
carp-female_000000304_14330462_14330842	16	Histone H2B 3	hist2h2l	80.688	_K(ac)AVTK(ac)TQK_	-0.4441	2.215
carp-female_000000304_14330462_14330842	20	Histone H2B 3	hist2h2l	80.688	_K(ac)AVTK(ac)TQK_	-0.4441	2.215
carp-female_000000304_14352375_14355516	71	Heat shock cognate 70	hsc70	184.99	_NQVAMNPTNTVFDAK(ac)R_	0.23189	0.754
carp-female_000000304_14352375_14355516	108	Heat shock cognate 70	hsc70	130.1	_VQVEYK(ac)GETK_	-0.33935	0.975
carp-female_000000304_14352375_14355516	187	Heat shock cognate 70	hsc70	80.585	_IINEPTAAAIAYGLDK(ac)K_	0.23253	2.755
carp-female_000000304_14352375_14355516	246	Heat shock cognate 70	hsc70	88.24	_MVNHFITEFK(ac)R_	-0.32516	0.772
carp-female_000000304_14352375_14355516	328	Heat shock cognate 70	hsc70	93.776	_MDK(ac)AQIHDIVLVGGSTR_	-1.7534	0.615
carp-female_000000304_14352375_14355516	524	Heat shock cognate 70	hsc70	148.32	_MVQEAEK(ac)YK_	0.24616	0.198
carp-female_000000304_14352375_14355516	557	Heat shock cognate 70	hsc70	102.06	_STVEDEK(ac)LK_	-0.52516	0.789
carp-female_000000304_16132778_16137222	285	Malate dehydrogenase	mdh2	186.75	_SEETECK(ac)YFSTPLLLGK_	-0.16438	0.957
carp-female_000000304_16132778_16137222	300	Malate dehydrogenase	mdh2	62.338	_NGIEK(ac)NLGLGK_	-0.38373	0.821
carp-female_000000304_16754929_16761111	99	Alg5 protein	alg5	137.89	_TTEVAMK(ac)YTK_	-0.079533	0.032
carp-female_000000304_16889868_16901389	226	NADPH--cytochrome P450 reductase	por	112.17	_TYEHYNATGK(ac)YTDK_	0.7486	1.312
carp-female_000000304_16889868_16901389	590	NADPH--cytochrome P450 reductase	por	111.95	_AWQK(ac)DQGK_	0.51473	0.319
carp-female_000000304_17584110_17585466	58	High-mobility group box 1	hmgb1a	81.972	_GK(ac)FEDMAK_	1.1039	3.913
carp-female_000000304_17584110_17585466	156	High-mobility group box 1	hmgb1a	46.844	_YEK(ac)DIAAYR_	0.17828	1.146
carp-female_000000304_18586781_18591200	186	HSP47	unknown	140.45	_HYNYEHSK(ac)INFR_	-0.71968	0.619
carp-female_000000304_18586781_18591200	205	HSP47	unknown	137.8	_AINEWASK(ac)STDGK_	0.19481
carp-female_000000304_18586781_18591200	345	HSP47	unknown	142.23	_VSMEVSHNLQK(ac)HLAELGLTEAVDK_	-0.96466	0.693
carp-female_000000305_00047422_00063362	523	Puromycin-sensitive aminopeptidase (Fragment)	Npepps	60.621	_MAAEVK(ac)SFFESHHAPAAER_	-1.2724	2.158
carp-female_000000306_00482506_00494090	646	6-phosphofructokinase	LOC570106	76.586	_IEISQHAK(ac)YTCSFCGK_	0.58163	0.858
carp-female_000000306_00482506_00494090	654	6-phosphofructokinase	LOC570106	80.014	_YTCSFCGK(ac)TK_	-0.80721	0.363
carp-female_000000306_01627469_01632656	244	Replication factor C subunit RFC4	rfc4	68.108	_GAFEK(ac)LELAVK_	0.18999	1.116
carp-female_000000306_02664578_02669105	40	Cytochrome b5 reductase 1	cyb5r1	76.358	_KPQITLIDPSEK(ac)YK_	0.61471	1.048
carp-female_000000306_02664578_02669105	58	Cytochrome b5 reductase 1	cyb5r1	55.258	_NVHPK(ac)FPEGGK_	0.98535
carp-female_000000306_02672497_02676431	97	Adiponectin receptor protein 1	ADR1	59.248	_MEEFVHK(ac)VWEGR_	-0.027695	0.97
carp-female_000000306_03666143_03671601	62	Cpne1 protein	cpne1	102.98	_NCQDPEFSTK(ac)LHIDYHFEK_	0.76838	1.031
carp-female_000000306_03666143_03671601	71	Cpne1 protein	cpne1	95.417	_LHIDYHFEK(ac)VQK_	-0.51206	0.96
carp-female_000000306_03666143_03671601	123	Cpne1 protein	cpne1	83.204	_AVVMEVEAK(ac)NLDK_	0.3951	0.995
carp-female_000000306_03666143_03671601	139	Cpne1 protein	cpne1	98.048	_NNLNPSWK(ac)K_	0.31284	0.918
carp-female_000000306_03814414_03823373	57	Zgc:136367	acad9	83.623	_DLFLGK(ac)VNK_	0.22172	0.854
carp-female_000000306_04342831_04359440	569	Constitutive coactivator of PPAR-gamma-like protein 1-like protein (Fragment)	fam120a	50.04	_EWAAYK(ac)GK_	-1.3475
carp-female_000000306_05452986_05453456	76	Zgc:123327	rpl22	88.163	_ITVTSEVPFSK(ac)R_	0.021828	0.829
carp-female_000000306_05891607_05897232	215	Peroxisomal trans-2-enoyl-CoA reductase	pecr	64.385	_TAMENYK(ac)EHGPTMFK_	-0.3011	1.993
carp-female_000000306_08284059_08286677	109	Guanine nucleotide-binding protein G(I), alpha-2 subunit	PAL_GLEAN10009213	99.688	_SK(ac)FEDLNK_	0.85057	0.356
carp-female_000000306_08710919_08824478	75	Inositol 1,4,5-trisphosphate receptor type 1'	ITPR1	70.942	_SNK(ac)YLTVNK_	0.14571	1.017
carp-female_000000306_08710919_08824478	1345	Inositol 1,4,5-trisphosphate receptor type 1'	ITPR1	41.242	_VVTHK(ac)DCIPEVK_	-0.3848	0.732
carp-female_000000306_09851578_09857742	168	Histone H1-beta, late embryonic	H1B	64.82	_K(ac)YPSVEMDK_	-0.64891	0.572
carp-female_000000306_10564069_10568262	96	Ras-like protein Cdc42a	cdc42	82.925	_EK(ac)WVPEITHHCPK_	-1.0494	1.048
carp-female_000000308_01138943_01149474	371	Neutral amino acid transporter SLC1A5	slc1a5	76.358	_CVEENNGVSK(ac)HISR_	-1.0014
carp-female_000000310_01926369_01934665	245	Zgc:92013	fuca2	74.987	_HK(ac)WENCMTIDQK_	-0.16559	1.019
carp-female_000000310_03165171_03170431	35	26S protease regulatory subunit 4 (Fragment)	PSMC1	52.6	_K(ac)YEPPIPTR_	0.66304	1.419
carp-female_000000310_04996555_05001479	52	Peptidyl-prolyl cis-trans isomerase E	ppie	45.853	_CLCTHEK(ac)GFGFK_	0.21349	0.756
carp-female_000000311_00736206_00746958	102	CTAGE family, member 5	ctage5	78.342	_VAELLDEK(ac)CK_	0.22137	0.795
carp-female_000000311_01757309_01763347	152	UPF0568 protein C14orf166 homolog	zgc:56576	81.92	_HDDYLVMLK(ac)AIR_	0.34011	0.829
carp-female_000000311_02050746_02051239	83	Glucosamine 6-phosphate N-acetyltransferase	GNA1	114.31	_VTLECAPK(ac)NVEFYK_	0.43264	0.994
carp-female_000000312_00891245_00904711	246	Pleckstrin homology domain containing, family A (Phosphoinositide binding specific) member 1	plekha1	45.357	_VQECK(ac)HGEIMMR_	-0.77947	0.92
carp-female_000000312_00909410_00935747	280	Htra1 protein	htra1	94.09	_YK(ac)YNFIADVVEK_	0.67816	1.561
carp-female_000000313_01688067_01703991	1196	Novel protein similar to human rearranged L-myc fusion sequence (RLF) (Fragment)	CH211-154E15.8-001	51.03	_LSSK(ac)SELPQTHDHIK_	0.38323	2.237
carp-female_000000313_01706521_01713398	61	Novel protein (Zgc:55655)	zmpste24	67.997	_IMDSETFEK(ac)SR_	-0.11021	1.655
carp-female_000000313_01716967_01719318	35	Ribosomal protein L13a	rpl13a	78.377	_LK(ac)YLAFLR_	0.085418	0.797
carp-female_000000313_01716967_01719318	116	Ribosomal protein L13a	rpl13a	69.176	_K(ac)FALLGR_	0.26705	1.562
carp-female_000000313_01716967_01719318	130	Ribosomal protein L13a	rpl13a	157.98	_LAHEVGWK(ac)YQAITATLEEK_	-0.50711	0.915
carp-female_000000313_01716967_01719318	173	Ribosomal protein L13a	rpl13a	74.841	_IAK(ac)YTEVLK_	0.020996	1.71
carp-female_000000316_00044342_00056629	307	Dihydrolipoyllysine-residue succinyltransferase component of 2-oxoglutarate dehydrogenase complex, mitochondrial (Fragment)	DLST	67.334	_QYK(ac)DAFLK_	0.49685	0.863
carp-female_000000316_00684198_00693179	261	NS1-associated protein 1	syncripl	187.75	_GFCFLEYEDHK(ac)TAAQAR_	-0.52415	0.978
carp-female_000000316_00918602_00975911	185	Fermitin family like protein 2	UY3_09763	89.506	_THWTLDK(ac)YGIQADAR_	-0.46839	0.778
carp-female_000000319_02680296_02690985	158	Casein kinase II subunit alpha	CSK21	119.45	_DVK(ac)PHNVMIDHEHR_	0.53457	0.967
carp-female_000000319_05636576_05647010	284	Novel protein similar to vertebrate zinc finger protein 384 (ZNF384)	znf384l	100.18	_IHSGAK(ac)PYTCSYCQK_	0.02143	1.993
carp-female_000000319_05963499_05970334	312	Succinate dehydrogenase [ubiquinone] flavoprotein subunit, mitochondrial	sdha	161.21	_GQVITHK(ac)DGEDK_	-0.45338	1.392
carp-female_000000319_05963499_05970334	433	Succinate dehydrogenase [ubiquinone] flavoprotein subunit, mitochondrial	sdha	113.76	_MDSIYK(ac)SLDDIK_	-0.13899	0.977
carp-female_000000319_05963499_05970334	505	Succinate dehydrogenase [ubiquinone] flavoprotein subunit, mitochondrial	sdha	47.603	_K(ac)PFEQHWR_	0.55684	0.947
carp-female_000000319_06117943_06124770	105	Chromosome 21 SCAF14577, whole genome shotgun sequence	GSTENG00017380001	65.232	_SFAK(ac)HTQGYGR_	0.35081	0.851
carp-female_000000319_06305440_06313717	1279	Impa1 protein (Fragment)	znf687b	101.61	_RFDK(ac)TSDLNTHFR_	-0.096219	0.758
carp-female_000000320_00316109_00326335	78	Poly A binding protein, cytoplasmic 1 b	pabpc1b	69.92	_ALDTMNFDVIK(ac)GR_	-0.78271
carp-female_000000320_00331521_00343779	177	Ywhai protein	ywhaz	102.64	_NTSPAESQVFYLK(ac)MK_	0.592	0.729
carp-female_000000320_00331521_00343779	214	Ywhai protein	ywhaz	147	_SQEGYQAAFDISK(ac)DNMQPTHPIR_	-1.3069	1.054
carp-female_000000320_00596242_00605090	69	mRNA cap guanine-N7 methyltransferase	rnmt	44.342	_LVTEESLHSQK(ac)VATHYNK_	1.6301	0.815
carp-female_000000320_03644131_03647944	5	Ribosomal protein L15	rpl15	101.56	_GAYK(ac)YMQELWR_	-0.080858	1.738
carp-female_000000320_03644131_03647944	153	Ribosomal protein L15	rpl15	65.043	_NPDTQWITK(ac)AVHK_	-0.28994	0.857
carp-female_000000321_01734972_01738515	117	RAB5A, member RAS oncogene family	rab5aa	111.17	_NWVK(ac)ELQR_	0.56617	0.941
carp-female_000000321_01789650_01796167	364	CNDP dipeptidase 2 (Metallopeptidase M20 family)	cndp2	136.81	_QVMTHLESK(ac)FAELK_	-0.18451	0.577
carp-female_000000321_01789650_01796167	369	CNDP dipeptidase 2 (Metallopeptidase M20 family)	cndp2	72.434	_FAELK(ac)SPNK_	2.4556	0.916
carp-female_000000321_02433523_02469055	344	Nuclear factor of activated T-cells calcineurin-dependent 1	unknown	109.5	_ETYCSGFLDVPQHPYWSK(ac)PK_	0.92846	1.779
carp-female_000000321_02522945_02541898	214	Epiplakin	UY3_08593	147.73	_GLYDK(ac)DLFR_	0.080515	1.287
carp-female_000000321_02522945_02541898	415	Epiplakin	UY3_08593	45.829	_ELIVK(ac)EHGIR_	0.24765	0.991
carp-female_000000321_02522945_02541898	741	Epiplakin	UY3_08593	125.68	_DLIVK(ac)DHGIR_	-1.0302	1.047
carp-female_000000321_02522945_02541898	938	Epiplakin	UY3_08593	86.898	_TYK(ac)NVIQGK_	0.6325	1.359
carp-female_000000321_02522945_02541898	1469	Epiplakin	UY3_08593	46.73	_EPLTYHQLMK(ac)K_	0.5335	1.33
carp-female_000000321_02522945_02541898	1641	Epiplakin	UY3_08593	183.08	_QTMSISEAK(ac)NK_	0.11326	6.44
carp-female_000000321_02522945_02541898	1689	Epiplakin	UY3_08593	202.81	_LSVEQAVAEGIVGTEWK(ac)NK_	0.17223	1.293
carp-female_000000321_02550520_02559309	50	unknown	unknown	52.576	_QIILVK(ac)EAAQK_	-0.97528	0.87
carp-female_000000321_02550520_02559309	170	unknown	unknown	194.24	_QEADAEMAK(ac)YK_	0.19257	0.806
carp-female_000000321_02550520_02559309	451	unknown	unknown	78.326	_EADDLHK(ac)AIAELEK_	-1.9349	1.016
carp-female_000000321_02550520_02559309	686	unknown	unknown	151.26	_GK(ac)TTLQELSK_	0.81894	0.72
carp-female_000000321_02550520_02559309	694	unknown	unknown	84.352	_TTLQELSK(ac)HDK_	1.927	7.621
carp-female_000000321_02550520_02559309	775	unknown	unknown	62.203	_DTLIGPELHTK(ac)LLSAER_	0.49995	0.942
carp-female_000000321_02550520_02559309	998	unknown	unknown	121.82	_SSVPASELLEAK(ac)VINK_	0.79241	1.099
carp-female_000000321_02550520_02559309	1002	unknown	unknown	48.998	_VINK(ac)DLFNK_	1.3525	1.015
carp-female_000000321_02550520_02559309	1114	unknown	unknown	145.31	_AVCGYK(ac)DPYTGK_	-0.88451	0.601
carp-female_000000321_02550520_02559309	1167	unknown	unknown	76.345	_ITPDIAYK(ac)R_	0.14278	1.079
carp-female_000000321_02550520_02559309	1327	unknown	unknown	145.44	_GPVPASSLLESK(ac)IIDK_	-0.15817	1.122
carp-female_000000321_02550520_02559309	1336	unknown	unknown	111.12	_IIDKDTYDK(ac)IQQGK_	0.36722	0.819
carp-female_000000321_02550520_02559309	1441	unknown	unknown	187.11	_AVTGYK(ac)DPYTGNK_	1.7024	1.084
carp-female_000000321_02550520_02559309	1500	unknown	unknown	132.88	_GYFSK(ac)QLAK_	-0.61379	1.143
carp-female_000000321_02550520_02559309	1774	unknown	unknown	170.66	_AVTGYK(ac)DPYSGK_	0.28646	21.602
carp-female_000000321_02550520_02559309	1865	unknown	unknown	72.638	_LSYALLLK(ac)R_	-0.51958	0.907
carp-female_000000321_02550520_02559309	1986	unknown	unknown	111.94	_NLK(ac)MNVIEAVK_	-0.35486	5.778
carp-female_000000321_02550520_02559309	2038	unknown	unknown	107.21	_GLILK(ac)DHGIR_	-0.75073	1.979
carp-female_000000321_02550520_02559309	2436	unknown	unknown	150.22	_DVSGYSK(ac)YLTCPK_	-1.1772	0.955
carp-female_000000321_02563851_02571773	70	unknown	unknown	131.08	_GLHQSIEEFK(ac)SK_	-0.14832	0.739
carp-female_000000321_02563851_02571773	97	unknown	unknown	98.942	_EYLGK(ac)LDLQYAK_	0.91507	0.975
carp-female_000000321_02563851_02571773	104	unknown	unknown	72.321	_LDLQYAK(ac)LLNSSK_	0.36923	0.745
carp-female_000000321_02563851_02571773	279	unknown	unknown	89.468	_EQLNEFK(ac)THLEGLNR_	-0.27125	1.096
carp-female_000000321_02563851_02571773	296	unknown	unknown	48.157	_TIIQLK(ac)PR_	0.052472	0.895
carp-female_000000321_02563851_02571773	415	unknown	unknown	40.645	_LQAENSYSK(ac)ATQHYDNLLR_	0.56583	1.212
carp-female_000000321_02563851_02571773	562	unknown	unknown	184.32	_STQGAEDILNK(ac)YENQLR_	-0.75139	1.008
carp-female_000000321_02656580_02666438	148	Chromosome undetermined SCAF6308, whole genome shotgun sequence. (Fragment)	GSTENG00002836001	86.548	_SK(ac)SASGDVLDPAER_	-1.03	0.744
carp-female_000000321_03749658_03759359	379	U2 small nuclear RNA auxiliary factor 2b	u2af2b	112.13	_EECSK(ac)YGQVK_	0.13527
carp-female_000000321_03749658_03759359	433	U2 small nuclear RNA auxiliary factor 2b	u2af2b	131.35	_VVVTK(ac)YCDPDAYHR_	-0.55444	0.526
carp-female_000000321_04231825_04233006	182	unknown	unknown	52.891	_VSIAK(ac)SSDGTPK_	-0.59908	1.519
carp-female_000000321_04328519_04356924	2200	unknown	unknown	113.61	_YVTIQPGSK(ac)PK_	0.13823	1.184
carp-female_000000325_00825806_00831039	54	Nucleoporin 43	nup43	57.788	_AHK(ac)YSCDNAPCTAIVCR_	-0.57229	0.902
carp-female_000000325_01616569_01620109	172	Brain-subtype creatine kinase	ckbb	100.19	_GK(ac)YYALK_	0.64605	1.484
carp-female_000000325_04752520_04771216	425	Exocyst complex component 1	exoc1	58.246	_EK(ac)YEGLSR_	-0.11169	0.797
carp-female_000000325_06977607_06980313	70	Cardiac muscle actin	OlMA1	162.65	_GILTLK(ac)YPIEHGIITNWDDM(ox)EK_	1.196	3.439
carp-female_000000325_07482540_07486516	121	40S ribosomal protein S7	rps7	79.059	_SFQK(ac)IQVR_	0.53278	4.236
carp-female_000000325_07775362_07777824	45	Superoxide dismutase	unknown	110.4	_HHATYVNNLNVTEEK(ac)YQEALAK_	0.25445	1.008
carp-female_000000325_07775362_07777824	107	Superoxide dismutase	unknown	87.806	_DFGSFQK(ac)MK_	-0.98248	0.611
carp-female_000000325_07911751_07918447	352	Protein disulfide isomerase-related protein P5 (Precursor)	pdip5	67.981	_MMAEK(ac)YK_	-0.46291	0.405
carp-female_000000325_09092472_09100223	154	ATP-dependent RNA helicase DDX1	DDX1	109.04	_GK(ac)YYYEVACHDQGLCR_	0.022547	1.341
carp-female_000000325_09641427_09644339	269	Prostaglandin G/H synthase 2b	ptgs2b	59.733	_VCDILK(ac)QEHPDWDDER_	2.3029
carp-female_000000325_09999928_10011153	385	Calcium-binding mitochondrial carrier protein SCaMC-1	slc25a24	114.4	_FMAYEQYK(ac)K_	-0.07547	2.077
carp-female_000000327_00230933_00241220	309	Annexin	anxa13	209.13	_SEIDLETIK(ac)DMYLEK_	-0.082211	0.741
carp-female_000000327_00230933_00241220	315	Annexin	anxa13	113.99	_DMYLEK(ac)YDVPLK_	0.0027876	0.716
carp-female_000000327_00230933_00241220	333	Annexin	anxa13	129.34	_EAISSECGGDFK(ac)R_	-0.56069	1.059
carp-female_000000327_01488446_01507644	143	Polymerase I and transcript release factor	ptrfb	158.3	_GNLEK(ac)QAGQIK_	0.22473	0.338
carp-female_000000327_01488446_01507644	497	Polymerase I and transcript release factor	ptrfb	132.21	_VVK(ac)SFTPDHTIYAR_	0.29528	1.267
carp-female_000000327_01698739_01714392	118	Thioredoxin domain-containing protein 5	TXNDC5	77.288	_LFK(ac)PEQEAVK_	-0.21363
carp-female_000000327_01698739_01714392	125	Thioredoxin domain-containing protein 5	TXNDC5	154.69	_LFKPEQEAVK(ac)YQGPR_	-0.18662	0.575
carp-female_000000327_01698739_01714392	389	Thioredoxin domain-containing protein 5	TXNDC5	100.11	_DLESLHSFVMK(ac)QAR_	-0.048988	0.505
carp-female_000000329_00329479_00338686	434	Mitochondrial Rho GTPase 2	rhot2	40.211	_QHHGMSPSEFCYK(ac)HR_	-0.56126	0.84
carp-female_000000329_00342487_00345301	43	Histone H1.0	H10	112.44	_ATSHPK(ac)YSEMIK_	0.093782	1.049
carp-female_000000329_00342487_00345301	68	Histone H1.0	H10	109.29	_QSIQK(ac)YVK_	0.089844	1.027
carp-female_000000329_00342487_00345301	75	Histone H1.0	H10	84.173	_NHYK(ac)VGDNADSQIK_	1.5269	1.272
carp-female_000000329_01159915_01166616	280	Major facilitator superfamily domain-containing protein 1	MFSD1	117.93	_FIQDK(ac)YSGYSQK_	-0.26195	0.679
carp-female_000000330_01043094_01051071	74	L-lactate dehydrogenase	ldha	124.46	_GEAMDLQHGSLFLK(ac)THK_	-0.47514	0.879
carp-female_000000330_01043094_01051071	319	L-lactate dehydrogenase	ldha	206.2	_QLVK(ac)SAETLWGVQK_	0.92923	0.743
carp-female_000000330_02102781_02112531	112	Sulfide quinone reductase-like (Yeast)	sqrdl	102.07	_SK(ac)VAEFDPENNTVHTDSGK_	-0.36608	0.973
carp-female_000000330_02102781_02112531	172	Sulfide quinone reductase-like (Yeast)	sqrdl	218.6	_TVEK(ac)TWNALR_	0.10831	0.971
carp-female_000000330_02102781_02112531	236	Sulfide quinone reductase-like (Yeast)	sqrdl	125.53	_K(ac)YADALWEIVK_	0.27103	1.006
carp-female_000000330_02102781_02112531	246	Sulfide quinone reductase-like (Yeast)	sqrdl	108.56	_YADALWEIVK(ac)K_	-0.26057	0.431
carp-female_000000330_02102781_02112531	315	Sulfide quinone reductase-like (Yeast)	sqrdl	236.96	_GSTLDDADGWLDVNK(ac)HNLQHK_	-0.32927	1.194
carp-female_000000330_03172826_03180813	142	Annexin	anxa2a	166.69	_STAELM(ox)EIK(ac)K_	-1.8245	2.305
carp-female_000000330_03172826_03180813	146	Annexin	anxa2a	67.981	_VYK(ac)EFFK_	-0.13741	1.228
carp-female_000000330_03172826_03180813	188	Annexin	anxa2a	99.092	_RDEPSSVVDYQK(ac)IDEDAR_	0.098101	1.22
carp-female_000000330_03172826_03180813	225	Annexin	anxa2a	61.48	_SVPHLQK(ac)VFDR_	-0.20481	0.968
carp-female_000000330_03172826_03180813	231	Annexin	anxa2a	152.95	_YK(ac)SYSPYDMQESIR_	-0.24724	0.956
carp-female_000000330_03172826_03180813	306	Annexin	anxa2a	103.26	_QEFK(ac)AHHGK_	0.60282	1.161
carp-female_000000330_03700374_03704847	193	Isocitrate dehydrogenase 3 (NAD+) alpha	idh3a	111.63	_EVAENFK(ac)DVK_	0.16368	1.012
carp-female_000000330_03771375_03773835	195	ATP synthase oligomycin sensitivity conferral protein	atp5o	100.92	_GETIK(ac)LETK_	-0.35928	0.766
carp-female_000000330_04088457_04094656	8	Dihydrolipoyl dehydrogenase	dldh	114.96	_NQVTAK(ac)TADGEQVINTK_	-1.3074
carp-female_000000330_04088457_04094656	259	Dihydrolipoyl dehydrogenase	dldh	135.23	_TEEQLKEEGVPYK(ac)VGK_	0.081782	0.864
carp-female_000000334_00236949_00244162	183	Mitochondrial ribosomal protein L12	mrpl12	42.785	_THFTVK(ac)LTELK_	-0.19554	1.025
carp-female_000000335_01029328_01043603	365	Zgc:171553 protein	cald1l	154.88	_LEQYTTAVQSHK(ac)EVR_	0.32898	0.945
carp-female_000000335_01029328_01043603	481	Zgc:171553 protein	cald1l	130.1	_SLWENK(ac)GSSATK_	0.41558	0.576
carp-female_000000337_00802749_00845010	899	Tenascin	TREES_T100003780	122.49	_IK(ac)YGPIAGGAHGEDMFPR_	1.1833	2.126
carp-female_000000339_01103817_01114804	169	Radixin	msna	77.894	_IQVWHEEHK(ac)GMLR_	0.28645	1
carp-female_000000339_01103817_01114804	242	Radixin	msna	51.528	_NISFNDK(ac)K_	0.30582	0.581
carp-female_000000339_01670839_01675182	196	Phosphoribosyl pyrophosphate synthetase 1A	prps1a	71.506	_LNVDFALIHK(ac)ER_	-0.85585	0.65
carp-female_000000339_01876789_01880422	180	CWC15 homolog	CWC15	54.157	_FMEK(ac)YVK_	-1.0397	1.176
carp-female_000000339_01891016_01895840	153	Zgc:110752	htatip	133.23	_GK(ac)TLPTPK(ac)R_	0.42559	1.794
carp-female_000000339_01891016_01895840	159	Zgc:110752	htatip	133.23	_GK(ac)TLPTPK(ac)R_	0.42559	1.794
carp-female_000000339_02175273_02183024	273	Pdha1 protein	pdha1a	66.299	_ADQLYK(ac)QK_	0.27442	0.304
carp-female_000000339_02175273_02183024	457	Pdha1 protein	pdha1a	145.14	_EATK(ac)FAADHCR_	0.11706	0.779
carp-female_000000339_02175273_02183024	503	Pdha1 protein	pdha1a	117.09	_SK(ac)SDPISMLK_	0.9017	0.925
carp-female_000000339_02175273_02183024	511	Pdha1 protein	pdha1a	84.507	_SDPISMLK(ac)DR_	-0.028502	1.159
carp-female_000000339_02304879_02319859	417	Eukaryotic translation initiation factor 4A, isoform 1B	eif4a1b	45.368	_NVDIFQK(ac)K_	0.69136
carp-female_000000339_03080476_03083283	152	Annexin	anxa1a	85.744	_QVFK(ac)QDYK_	-2.3396	1.315
carp-female_000000339_03080476_03083283	240	Annexin	anxa1a	56.258	_YSK(ac)VDVAK_	0.058973	1.264
carp-female_000000339_03080476_03083283	245	Annexin	anxa1a	83.692	_VDVAK(ac)AIDLELK_	0.53083	1.497
carp-female_000000339_03080476_03083283	269	Annexin	anxa1a	66.989	_CAGNK(ac)SAFFAEK_	-1.2939	0.319
carp-female_000000339_03080476_03083283	307	Annexin	anxa1a	40.727	_SEIDLAK(ac)IK_	1.0323	0.812
carp-female_000000339_03080476_03083283	315	Annexin	anxa1a	112.36	_QEYQSK(ac)FGK_	1.0488	1.167
carp-female_000000339_03816552_03828805	135	Serine/threonine protein kinase ARAF	araf	65.231	_CQTCGYK(ac)FHQHCSSK_	-0.050478	1.28
carp-female_000000339_04915744_04930094	459	Si:dkey-286j20.1 protein (Fragment)	fam129bb	107.06	_K(ac)FDYDSSTVR_	-0.34955	1.253
carp-female_000000339_05038610_05044559	176	unknown	unknown	58.427	_GYK(ac)DYAWGHDELKPISK_	1.0833	1.026
carp-female_000000339_05414625_05415394	71	LOC100135331 protein	LOC100135331	112.71	_NCYYK(ac)TEDK_	0.44117	1.439
carp-female_000000339_05932828_05933256	130	Histone H2A.x	h2afx	72.662	_TGQAVASSGK(ac)SGK(ac)K_	0.10255	0.307
carp-female_000000339_05932828_05933256	133	Histone H2A.x	h2afx	61.265	_TGQAVASSGK(ac)SGK(ac)K_	0.10255	1.232
carp-female_000000339_06823472_06827590	17	Protein phosphatase 6, catalytic subunit	ppp6c	99.5	_QCK(ac)YLPENDLK_	0.21033
carp-female_000000339_07254028_07258117	284	Carnitine O-acetyltransferase	UY3_08269	99.568	_AYNNLIK(ac)DK_	-1.1417	3.511
carp-female_000000339_07289908_07291636	41	Ribosomal protein L12	unknown	63.076	_ATGDWK(ac)GLR_	-0.47233	1.304
carp-female_000000339_07374562_07376423	58	Putative tubulin beta-2c chain-like protein	unknown	80.719	_INVYYNEATGGK(ac)YVPR_	-0.35159	1.709
carp-female_000000340_02172629_02189732	201	High density lipoprotein-binding protein (Vigilin)	hdlbpa	50.452	_FVIGK(ac)SGEK_	0.0056939	0.979
carp-female_000000340_03342324_03363204	497	Translocase of outer mitochondrial membrane 70 homolog A (Yeast)	tomm70a	145.6	_GNLDK(ac)AIDMFNK_	-0.18999	0.919
carp-female_000000340_03853070_03866459	401	Zgc:86841	phb2b	58.63	_AQFFVEK(ac)AK_	-0.35829	0.352
carp-female_000000340_06260156_06263609	97	LOC100135318 protein	LOC100135318	66.299	_NEDFK(ac)YVR_	0.51441	0.996
carp-female_000000340_06695274_06700680	287	SERPINE1 mRNA binding protein 1	serbp1a	54.486	_ANEGTDWK(ac)K_	-0.35802	0.683
carp-female_000000340_07651745_07673195	302	Dynamin-like 120 kDa protein, mitochondrial	opa1	56.547	_TQMK(ac)YQR_	0.18861
carp-female_000000340_08050696_08058355	303	Phf16 protein	phf16	84.759	_MEPITK(ac)VSHIPPSR_	0.25572	1.002
carp-female_000000340_08150345_08170718	420	Cytoplasmic FMR1-interacting protein 1 homolog	cyfip1	78.548	_LVHPTDK(ac)YSNK_	0.32306	0.984
carp-female_000000340_08150345_08170718	592	Cytoplasmic FMR1-interacting protein 1 homolog	cyfip1	102.29	_SSLEGPTILDIEK(ac)FHR_	-1.0131	10.235
carp-female_000000340_09015910_09020996	245	Krt4 protein	krt4	271.45	_M(ox)LETK(ac)WSLLQEQTTTR_	-1.1382	1.065
carp-female_000000340_09015910_09020996	299	Krt4 protein	krt4	179.35	_NMQGLVEDFK(ac)NK_	-0.74585	1.105
carp-female_000000340_09015910_09020996	320	Krt4 protein	krt4	60.157	_ASVENEFVLLK(ac)K_	-0.5018	0.661
carp-female_000000340_09015910_09020996	456	Krt4 protein	krt4	161.48	_STK(ac)AEIAELNR_	-0.085947	1.147
carp-female_000000340_09053887_09057663	136	Zgc:77517	zgc:77517	208.68	_DYSK(ac)YNAILDDLR_	-0.13576	0.921
carp-female_000000340_09053887_09057663	175	Zgc:77517	zgc:77517	172.61	_VK(ac)FENELAIR_	-0.59444	0.859
carp-female_000000340_09053887_09057663	194	Zgc:77517	zgc:77517	190.03	_QSVEGDIAGLK(ac)K_	-0.53192	0.794
carp-female_000000340_09053887_09057663	222	Zgc:77517	zgc:77517	161.08	_LNVEGEIESLKEELLFLK(ac)K_	-0.34253	0.775
carp-female_000000340_09053887_09057663	266	Zgc:77517	zgc:77517	125.75	_ANYEK(ac)QALK_	0.52656	1.725
carp-female_000000340_09053887_09057663	270	Zgc:77517	zgc:77517	121.96	_QALK(ac)NAEELK_	0.64909	0.888
carp-female_000000340_09053887_09057663	378	Zgc:77517	zgc:77517	342.85	_SNITEQGHEYEALLNMK(ac)MK_	-1.2773	0.875
carp-female_000000340_09053887_09057663	389	Zgc:77517	zgc:77517	67.385	_LEAEISTYK(ac)K_	0.071066	0.731
carp-female_000000340_09207912_09220198	40	La-related protein 4 (Fragment)	unknown	68.536	_VVQTK(ac)YVEAK_	0.27914	0.534
carp-female_000000340_09305181_09322207	55	Putative chromatin remodeling factor subunit	unknown	92.247	_K(ac)YIQAEPPTNK_	-0.13757	0.806
carp-female_000000340_09751682_09758397	440	Alpha-enolase	ENOA	78.516	_LAK(ac)YNQILR_	0.42691	1.02
carp-female_000000340_10497000_10501726	29	Poly (ADP-ribose) polymerase family, member 3	parp3	52.482	_DK(ac)FTSVK_	0.90328	1.006
carp-female_000000340_10497000_10501726	340	Poly (ADP-ribose) polymerase family, member 3	parp3	83.194	_IIEK(ac)YLNATGR_	-0.54352	0.819
carp-female_000000340_13748766_13759247	97	Capping protein (Actin filament) muscle Z-line, alpha 1	capza1a	86.898	_QSFK(ac)FDHLR_	0.79393	1.108
carp-female_000000340_14515689_14516087	28	ATP synthase epsilon chain, mitochondrial	ATP5E	75.738	_AALK(ac)PQIK_	0.016399	0.862
carp-female_000000340_14517102_14542988	357	Adenosylhomocysteinase	ahcy	169.64	_GISEETTTGVHNLYK(ac)MLK_	1.1234	1.034
carp-female_000000340_14517102_14542988	379	Adenosylhomocysteinase	ahcy	94.767	_SK(ac)FDNLYGCR_	-1.0283	1.382
carp-female_000000340_14517102_14542988	549	Adenosylhomocysteinase	ahcy	56.937	_K(ac)LDEEVAAAHLDK_	0.91803
carp-female_000000340_14517102_14542988	575	Adenosylhomocysteinase	ahcy	84.522	_QAK(ac)YLGLPR_	1.3546	1.767
carp-female_000000340_15609967_15613588	157	14-3-3 protein beta/alpha-1	ywhab1	103.14	_AYQDAFEISK(ac)R_	0.032349	1.04
carp-female_000000340_15624650_15626023	88	Cytochrome c oxidase subunit 6C-1	unknown	157.66	_QAYADFYK(ac)R_	0.22365	0.996
carp-female_000000340_15624650_15626023	94	Cytochrome c oxidase subunit 6C-1	unknown	66.953	_YDAMK(ac)EFNAMR_	0.12774	1.252
carp-female_000000340_15636352_15665196	173	unknown	unknown	137.69	_GSSTHLQTLSFTK(ac)IDFGGK_	0.067114	2.185
carp-female_000000340_15636352_15665196	361	unknown	unknown	54.772	_SK(ac)HLDNTLNPK_	-0.32511	1.444
carp-female_000000340_15636352_15665196	413	unknown	unknown	69.825	_LDLGIVK(ac)K_	0.17393	0.866
carp-female_000000340_15636352_15665196	582	unknown	unknown	95.502	_GK(ac)SDPYVK_	-0.15914	0.39
carp-female_000000340_15636352_15665196	943	unknown	unknown	55.437	_SDPYVK(ac)IHIGDTTFK_	0.88949	0.659
carp-female_000000340_15636352_15665196	952	unknown	unknown	62.287	_IHIGDTTFK(ac)SHVIK_	0.31657	0.962
carp-female_000000340_15636352_15665196	1119	unknown	unknown	106.93	_STSPQWSEAFHFLVHK(ac)PR_	-0.41793	0.946
carp-female_000000340_15636352_15665196	1177	unknown	unknown	88.596	_AQLK(ac)ILDSR_	0.11916
carp-female_000000340_15636352_15665196	1462	unknown	unknown	151.04	_TQYNDEWFTLNDIK(ac)HGR_	0.70695	0.863
carp-female_000000340_16006372_16024582	177	Guanine nucleotide binding protein (G protein), alpha inhibiting activity polypeptide 2	gnai2b	214.82	_TTGIVETHFTFK(ac)DLHFK_	-0.83477	0.933
carp-female_000000340_16006372_16024582	182	Guanine nucleotide binding protein (G protein), alpha inhibiting activity polypeptide 2	gnai2b	115.24	_DLHFK(ac)MFDVGGQR_	-0.50702	0.861
carp-female_000000340_16540718_16544143	66	40S ribosomal protein S10	rps10	67.136	_DVHLAK(ac)HPELADK_	-0.0059677	3.876
carp-female_000000340_17309025_17311551	155	Probable N-acetyltransferase camello	CML	41.652	_K(ac)YGEVYR_	2.1121	0.975
carp-female_000000340_18706881_18719031	78	Serine hydroxymethyltransferase	SHMT2	175.56	_AALEAQGSCLNNK(ac)YSEGYPGK_	-0.48397	3.09
carp-female_000000340_18706881_18719031	167	Serine hydroxymethyltransferase	SHMT2	99.93	_AVPSPFEHADLVTSTTHK(ac)SLR_	0.023245	1.083
carp-female_000000340_18706881_18719031	253	Serine hydroxymethyltransferase	SHMT2	42.336	_AMADALLK(ac)K_	0.21939	0.885
carp-female_000000340_19142339_19149140	92	Dynactin subunit 2	dctn2	74.376	_ETPQQK(ac)YQR_	-0.56807	0.775
carp-female_000000341_00000685_00019677	253	Dynactin 1a	dctn1a	61.11	_IQLEQLQEWK(ac)NK_	0.24718	1.083
carp-female_000000342_00072012_00080301	39	Zgc:55733	zgc:55733	88.163	_ADVEAIFSK(ac)YGK_	-0.5021	1.715
carp-female_000000343_00778098_00784667	117	Microfibrillar-associated protein 3-like	MFA3L	93.228	_GK(ac)YTCVASNAHGK_	-0.94238	1.092
carp-female_000000343_00778098_00784667	201	Microfibrillar-associated protein 3-like	MFA3L	79.469	_AFEIAK(ac)R_	0.45281	0.129
carp-female_000000344_00960146_00977733	300	Chromosome undetermined SCAF8631, whole genome shotgun sequence. (Fragment)	GSTENG00006157001	81.799	_GSGIK(ac)WDLR_	-0.060046
carp-female_000000344_02065294_02066962	46	Mitochondrial fission 1 protein	FIS1	124.67	_SK(ac)YTNDIVK_	0.63684	0.73
carp-female_000000345_01145593_01151483	74	40S ribosomal protein S4, X isoform	rps4x	56.205	_VAAPK(ac)HWMLDK_	-0.024288	1.521
carp-female_000000345_01145593_01151483	111	40S ribosomal protein S4, X isoform	rps4x	133.32	_LK(ac)YALTGDEVK_	0.013306	1.252
carp-female_000000345_01145593_01151483	129	40S ribosomal protein S4, X isoform	rps4x	58.981	_FIK(ac)IDGK_	0.34003	1.081
carp-female_000000345_01145593_01151483	258	40S ribosomal protein S4, X isoform	rps4x	95.264	_EK(ac)HPGSFDVVHVK_	-0.047091	1.326
carp-female_000000345_01145593_01151483	291	40S ribosomal protein S4, X isoform	rps4x	78.342	_GNK(ac)PWVSLPR_	0.27776	0.985
carp-female_000000345_01217590_01224829	71	Aspartate aminotransferase	got2b	111.12	_DDSGK(ac)PYVLSCVR_	-0.99312	0.907
carp-female_000000345_01217590_01224829	88	Aspartate aminotransferase	got2b	160.38	_AEALIASK(ac)MLDK_	0.25485	2.088
carp-female_000000345_01217590_01224829	131	Aspartate aminotransferase	got2b	79.492	_FHSVAK(ac)DVYLPK_	0.43464	0.638
carp-female_000000345_01217590_01224829	341	Aspartate aminotransferase	got2b	105.98	_EMLVTNLK(ac)K_	0.13051	1.053
carp-female_000000345_01642976_01686749	832	IQ motif containing GTPase activating protein 1	IQGAP1	40.941	_LQYFK(ac)DHINDVVK_	-0.57688	1.05
carp-female_000000345_01642976_01686749	1475	IQ motif containing GTPase activating protein 1	IQGAP1	113.24	_K(ac)YQDLINDIAK_	-0.057151	0.891
carp-female_000000345_01827847_01847374	206	LOC100127828 protein	LOC100127828	151.13	_DIESK(ac)YNVETK_	-0.59048	1.453
carp-female_000000345_01827847_01847374	365	LOC100127828 protein	LOC100127828	115.78	_GLDAEYK(ac)SK_	0.10209	1.053
carp-female_000000347_00458821_00461991	7	Chromosome 9 SCAF14729, whole genome shotgun sequence	GSTENG00023474001	123.76	_EYK(ac)LVVLGSGGVGK_	-0.19049	1.182
carp-female_000000347_00513340_00517929	77	Tubulin, alpha 2	tuba8l	111.11	_TIGGGDDSFNTFFSETGSGK(ac)HVPR_	0.29889	1.152
carp-female_000000347_01374388_01398191	352	Chromosome 12 SCAF14999, whole genome shotgun sequence. (Fragment)	GSTENG00029616001	67.685	_SDGQVYHTVHK(ac)DSGLYK_	0.46772	0.666
carp-female_000000348_01025883_01047204	279	PRP40 pre-mRNA processing factor 40 homolog A (Yeast)	prpf40a	74.789	_FLENHEK(ac)MTSTTR_	-1.0413
carp-female_000000351_00655091_00691711	366	Rho GDP-dissociation inhibitor 1	UY3_10413	72.321	_EIVSGLK(ac)YVQQTFR_	0.65414	1.105
carp-female_000000353_00609948_00648017	469	Agps protein	agps	99.069	_VLQHEK(ac)QVYDIAAK_	0.37194	0.973
carp-female_000000353_00609948_00648017	609	Agps protein	agps	121.82	_GLSDPVHVYEK(ac)VEHAAR_	-0.48113	1.107
carp-female_000000353_01429207_01429677	52	Endozepine	unknown	105.46	_AK(ac)WDAWEAK_	-0.93343	0.056
carp-female_000000355_00973054_01017573	445	DNA topoisomerase 2	top2b	49.715	_AQTQLNK(ac)K_	0.6515	2.731
carp-female_000000355_00973054_01017573	631	DNA topoisomerase 2	top2b	63.419	_TWHIK(ac)YYK_	0.59943	1.188
carp-female_000000355_00973054_01017573	634	DNA topoisomerase 2	top2b	61.235	_YYK(ac)GLGTSTSK_	0.053257	1.968
carp-female_000000357_00814871_00820100	110	Zgc:153569	glg1b	131.96	_CLFNHK(ac)YEESMSDK_	-1.0763
carp-female_000000365_00378042_00430372	3707	Mesothelin	UY3_05875	53.756	_K(ac)QILLNSAR_	-0.088569	0.601
carp-female_000000370_00067012_00068544	55	Zgc:92406	cyp8b1	57.249	_DTAK(ac)FLQR_	1.4924	1.947
carp-female_000000375_00085107_00092079	473	Short/branched chain specific acyl-CoA dehydrogenase, mitochondrial '	ACADSB	55.084	_DYPIEK(ac)YYR_	-0.41879	1.412
carp-female_000000375_00113722_00118085	65	Fumarate hydratase, mitochondrial	fh	59.709	_VPSDK(ac)YYGAQTVR_	0.70871	1.351
carp-female_000000375_00113722_00118085	99	Fumarate hydratase, mitochondrial	fh	41.892	_AFGILK(ac)K_	0.84611	0.818
carp-female_000000375_00179393_00187228	222	Annexin	anxa11b	74.537	_VPLLAAYK(ac)TTYGK_	0.33063	0.757
carp-female_000000375_00179393_00187228	299	Annexin	anxa11b	194.77	_ADYGK(ac)SLEDAITSDTSGHFR_	-0.52378	1.086
carp-female_000000375_00179393_00187228	406	Annexin	anxa11b	230.93	_ETSGDLESGMVAVVK(ac)CIK_	-0.79639	1.1
carp-female_000000375_00179393_00187228	458	Annexin	anxa11b	177.08	_QFGK(ac)SLYTHISGDTSGDYK_	-0.53701	0.978
carp-female_000000375_00179393_00187228	473	Annexin	anxa11b	203.99	_SLYTHISGDTSGDYK(ac)K_	-1.1006	0.514
carp-female_000000395_00108634_00111326	69	Reticulon	rtn4a	56.514	_SNEGHPFK(ac)WFLEK_	-0.61096	0.743
carp-female_000000416_00043923_00061851	36	Endonuclease-reverse transcriptase	unknown	65.252	_SLDWPK(ac)K_	-0.0055824	1.542
carp-female_000000422_00059759_00061263	9	GF20391	Dana\GF20391	90.913	_GGK(ac)GLGK(ac)GGAK_	0.67984	2.569
carp-female_000000422_00059759_00061263	13	GF20391	Dana\GF20391	95.502	_GLGK(ac)GGAK(ac)R_	0.53646	0.993
carp-female_000000422_00059759_00061263	17	GF20391	Dana\GF20391	95.502	_GLGK(ac)GGAK(ac)R_	0.53646	0.476
carp-female_000000422_00059759_00061263	32	GF20391	Dana\GF20391	143.31	_DNIQGITK(ac)PAIR_	-0.17641	0.991
carp-female_000000422_00059759_00061263	128	GF20391	Dana\GF20391	158.56	_AVTK(ac)TAGK(ac)GGK_	-0.19619	0.658
carp-female_000000422_00059759_00061263	132	GF20391	Dana\GF20391	158.56	_AVTK(ac)TAGK(ac)GGK_	-0.19619	0.843
carp-female_000000422_00059759_00061263	151	GF20391	Dana\GF20391	170.04	_ESYAIYVYK(ac)VLK_	0.0048004	0.941
carp-female_000000422_00059759_00061263	154	GF20391	Dana\GF20391	90.966	_VLK(ac)QVHPDTGISSK_	-1.3468	1.252
carp-female_000000422_00059759_00061263	193	GF20391	Dana\GF20391	58.167	_LAHYNK(ac)R_	0.25729	0.848
carp-female_000000422_00059759_00061263	216	GF20391	Dana\GF20391	186.97	_LLLPGELAK(ac)HAVSEGTK_	-0.10054	1.173
carp-female_000000422_00059759_00061263	224	GF20391	Dana\GF20391	76.826	_HAVSEGTK(ac)AVTK(ac)YTSSK_	0.31103	0.789
carp-female_000000422_00059759_00061263	228	GF20391	Dana\GF20391	148.32	_HAVSEGTK(ac)AVTK(ac)YTSSK_	0.31103	0.928
carp-female_000000574_00003096_00007559	264	unknown	unknown	77.744	_TIHSGEYK(ac)LK_	-0.061783	0.416
carp-female_000000602_00002028_00004616	186	Zgc:112350	ddx47	77.894	_ALK(ac)YLVMDEADR_	1.2407	1.465
carp-female_000000652_00003283_00003514	70	unknown	unknown	101.64	_LVQNLNK(ac)R_	-0.025373	0.873
carp-female_000002562_00000078_00000729	7	Annexin	anxa5b	145	_DLVDDLK(ac)SELGGK_	0.42011	0.755
carp-female_000002562_00000078_00000729	63	Annexin	anxa5b	156.2	_SANEINEIK(ac)SLYK_	0.23194	0.89
carp-female_000002562_00000078_00000729	67	Annexin	anxa5b	147.26	_SLYK(ac)QEHNDDLEEDVTGDTAGHFK_	0.03686	0.876
carp-female_000002562_00000078_00000729	87	Annexin	anxa5b	76.492	_QEHNDDLEEDVTGDTAGHFK(ac)R_	-0.050391	0.966
carp-female_000019400_00000333_00000700	19	Chromosome undetermined SCAF9415, whole genome shotgun sequence. (Fragment)	GSTENG00006971001	71.806	_IMK(ac)HEGPAAFYK_	0.3327	0.951
carp-female_000030818_00001287_00001442	28	TNF receptor-associated protein 1	trap1	103.08	_YVAQAHDK(ac)PR_	-1.0007	0.245
carp-female_000030837_00000001_00001695	26	TNF receptor-associated protein 1	trap1	118.72	_LISAETDIVVDHYK(ac)EEK_	-1.4435	0.932
carp-female_000032378_00001877_00002196	84	Zgc:171897 protein	zgc:171897	115.34	_TTETDHTGEYK(ac)LK_	0.67606	0.907
carp-female_000057495_00000122_00001392	14	LOC100145057 protein (Fragment)	LOC100145057	118.9	_QLLSLK(ac)AEYK_	-0.3099	0.669
carp-female_000057495_00000122_00001392	91	LOC100145057 protein (Fragment)	LOC100145057	156.48	_TLLELK(ac)GQYK_	1.0707	0.615
carp-female_000058005_00000989_00003423	37	Xrcc5 protein	xrcc5	93.623	_IVGYK(ac)AVTEEK_	-1.9211	22.147
carp-female_000058005_00000989_00003423	57	Xrcc5 protein	xrcc5	52.576	_SWAVVDAQSHK(ac)R_	-0.25124	0.936
carp-female_000058005_00000989_00003423	104	Xrcc5 protein	xrcc5	90.827	_VDEDQMK(ac)YK_	-1.9327	1.111
carp-female_000058169_00000393_00004695	40	Actin related protein 2/3 complex, subunit 2	arpc2	171.26	_FFK(ac)ELQEHGADELLK_	-0.13991	0.879
carp-female_000060758_00000076_00000796	186	unknown	unknown	74.392	_STNTSAK(ac)YSK_	1.0257	29.124
carp-female_000062162_00000443_00007828	284	Supervillin	svila	132.51	_AAELATFVQTK(ac)HDLGCR_	-0.24005	1.844
carp-female_000066018_00001031_00003361	113	Sorting and assembly machinery component 50 homolog A	samm50	78.225	_ETSYGLSFFK(ac)PQPGHFER_	-0.69641	1.067
carp-female_000067678_00003958_00004350	90	Cellular nucleic acid-binding protein	CNBP	85.362	_ASEVNCYNCGK(ac)SGHVAK_	-0.34984
carp-female_000069478_00000229_00003699	141	Eukaryotic translation elongation factor 2	eef2b	54.871	_FSK(ac)SANGPDGK_	0.77581	1.774
carp-female_000070885_00000516_00001006	78	Collagen alpha-4(VI) chain (Fragment)	Col6a4	46.462	_QVINNIK(ac)QR_	0.68929	0.066
carp-female_000075362_00002177_00008138	265	unknown	unknown	67.997	_AK(ac)YQYGGVSSGR_	-0.26633	1.082
carp-female_000075562_00000295_00000925	83	60S ribosomal protein L11	rpl11	64.224	_AEEILEK(ac)GLK_	0.14021	0.783
carp-female_000083949_00001258_00001844	11	LOC100145220 protein	LOC100145220	50.392	_ISNVK(ac)PADLGVDVTSR_	-0.12934	0.858
carp-female_000088672_00000545_00001833	118	Carnitine O-acetyltransferase (Fragment)	C9JBD1	81.92	_FVK(ac)AMDDPAK_	-0.338	1.281
carp-female_000094154_00000222_00003211	31	ATP synthase, H+ transporting, mitochondrial F0 complex, subunit d	atp5h	126.03	_AGMVDEFEK(ac)K_	-0.8581	1.163
carp-female_000094154_00000222_00003211	32	ATP synthase, H+ transporting, mitochondrial F0 complex, subunit d	atp5h	106.93	_K(ac)FAALTVPEPVDTQTAK_	1.2919	0.955
carp-female_000094154_00000222_00003211	58	ATP synthase, H+ transporting, mitochondrial F0 complex, subunit d	atp5h	55.705	_IDAQEQESNK(ac)TAAAYLEASK_	2.2846
carp-female_000094154_00000222_00003211	68	ATP synthase, H+ transporting, mitochondrial F0 complex, subunit d	atp5h	111.31	_TAAAYLEASK(ac)AR_	-0.056976	0.73
carp-female_000094154_00000222_00003211	108	ATP synthase, H+ transporting, mitochondrial F0 complex, subunit d	atp5h	77.42	_AK(ac)YPYWPHKPIADL_	1.91	0.902
carp-female_000110191_00000120_00000494	19	Histone H2B	LOC570661	142.83	_AVTK(ac)TAGK(ac)SGK_	-0.317	0.658
carp-female_000110191_00000120_00000494	23	Histone H2B	LOC570661	142.83	_AVTK(ac)TAGK(ac)SGK_	-0.317	0.678
carp-female_000110191_00000120_00000494	115	Histone H2B	LOC570661	76.826	_HAVSEGTK(ac)AVTK(ac)YTSSK_	0.31103	0.789
carp-female_000112197_00000940_00002638	221	Myosin-9	PAL_GLEAN10015410	105.65	_VDYK(ac)ADEWLMK_	-0.21303	1.433
carp-female_000112324_00000597_00001020	98	unknown	unknown	76.573	_AETQVQELQVK(ac)HAESER_	0.24863	1.685
carp-female_000116705_00002576_00003046	12	Zgc:110216 protein (Fragment)	zgc:110216	67.095	_ALAAGGYDVEK(ac)NNSR_	-0.89429	3.848
carp-female_000118762_00000124_00000435	82	unknown	unknown	55.37	_AFHTGK(ac)YK_	0.93776	0.275
carp-female_000151529_00000375_00001559	118	Pbx2 (Fragment)	pbx2	53.013	_K(ac)FSSIQTQLK_	0.018091	0.989
carp-female_000154339_00007781_00010254	74	60S ribosomal protein L18a (Fragment)	unknown	52.495	_IFAPNHVVAK(ac)SR_	0.20393	0.974
carp-female_000154339_00007781_00010254	176	60S ribosomal protein L18a (Fragment)	unknown	71.176	_RPAIK(ac)QFHDSK_	-0.05468	1.546
carp-female_000154339_00007781_00010254	184	60S ribosomal protein L18a (Fragment)	unknown	75.738	_IK(ac)FPLPHR_	0.041497	1.357
