# Supplementary material for: Comparative Proteomic Analysis of Lysine Acetylation in Fish CIK Cells Infected with Aquareovirus
Source: Int J Mol Sci. 2017 Nov 14;18(11):2419. doi: 10.3390/ijms18112419 (PMC5713387; doi:10.3390/ijms18112419)
Supplement: Supplementary file 1 [file ijms-18-02419-s001.zip › Supplementary materials/Table S2. List of proteins in the protein-protein interaction network.xlsx]

## Sheet: node information
Node name	Node Degree	Homologous protein (Danio rerio)	STRING name	MCODE_Cluster	MCODE_Node_Status	MCODE_Score	Number of Acetylation sites	Regulated type	Subcellular Location	Biological Process	Cellular Component	Molecular Function	KEGG KO No.	KEGG Gene	KEGG pathway	IPR ID	Domain description
carp-female_000000131_00510014_00530671	16	7955.ENSDARP00000111715	srp68	Cluster 1	Clustered	16	1	Down	nuclear			protein binding; binding;	K03107	SRP68; signal recognition particle subunit SRP68	dre03060 Protein export - Danio rerio (zebrafish);	IPR011990;	Tetratricopeptide-like helical domain;
carp-female_000000213_00139715_00141676	20	7955.ENSDARP00000052330	RPS20	Cluster 1	Clustered	16	1	Down	cytosol	cellular protein metabolic process; biosynthetic process; primary metabolic process; cellular metabolic process; organic substance biosynthetic process; cellular biosynthetic process; organic substance metabolic process; metabolic process; cellular macromolecule biosynthetic process; cellular macromolecule metabolic process; gene expression; macromolecule metabolic process; protein metabolic proc…	ribosome; intracellular organelle; intracellular non-membrane-bounded organelle; small ribosomal subunit; intracellular organelle part; cytoplasm; macromolecular complex; intracellular part; cell; organelle part; non-membrane-bounded organelle; organelle; ribosomal subunit; intracellular; cell part; ribonucleoprotein complex; cytoplasmic part;	organic cyclic compound binding; heterocyclic compound binding; RNA binding; binding; nucleic acid binding; structural molecule activity; structural constituent of ribosome;	K02969	RP-S20e; small subunit ribosomal protein S20e	dre03010 Ribosome - Danio rerio (zebrafish);	IPR027486;	Ribosomal protein S10 domain;
carp-female_000000046_03080433_03083966	22	7955.ENSDARP00000077564	eif3ba	Cluster 1	Clustered	20	1	Up	cytosol			organic cyclic compound binding; heterocyclic compound binding; nucleoside phosphate binding; binding; nucleic acid binding; protein binding; nucleotide binding; small molecule binding;	K03253	EIF3B; translation initiation factor 3 subunit B	dre03013 RNA transport - Danio rerio (zebrafish);	IPR000504; IPR012677; IPR015943; IPR011044;	"RNA recognition motif domain; Nucleotide-binding alpha-beta plait domain; WD40/YVTN repeat-like-containing domain; Quinoprotein amine dehydrogenase, beta chain-like; "
carp-female_000000340_16540718_16544143	23	7955.ENSDARP00000045900	rps10	Cluster 1	Clustered	20	1	Up	mitochondria				K02947	RP-S10e; small subunit ribosomal protein S10e	dre03010 Ribosome - Danio rerio (zebrafish);	IPR005326;	"Plectin/S10, N-terminal; "
carp-female_000000300_01513060_01515885	24	7955.ENSDARP00000099664	EIF3F	Cluster 1	Clustered	20	1	Down	cytoskeleton			protein binding; binding;	K03249	EIF3F; translation initiation factor 3 subunit F	dre03013 RNA transport - Danio rerio (zebrafish);	IPR000555;	JAB1/MPN/MOV34 metalloenzyme domain;
carp-female_000000043_03539141_03543311	24	7955.ENSDARP00000047390	rpl13	Cluster 1	Clustered	20	1	Up	nuclear	cellular protein metabolic process; biosynthetic process; primary metabolic process; cellular metabolic process; organic substance biosynthetic process; cellular biosynthetic process; organic substance metabolic process; metabolic process; cellular macromolecule biosynthetic process; cellular macromolecule metabolic process; gene expression; macromolecule metabolic process; protein metabolic proc…	ribosome; organelle; intracellular organelle; intracellular non-membrane-bounded organelle; cell part; intracellular; cytoplasm; macromolecular complex; intracellular part; cell; ribonucleoprotein complex; cytoplasmic part; non-membrane-bounded organelle;	structural constituent of ribosome; structural molecule activity;	K02873	RP-L13e; large subunit ribosomal protein L13e	dre03010 Ribosome - Danio rerio (zebrafish);
carp-female_000000046_05274523_05275700	24	7955.ENSDARP00000069513	rps11	Cluster 1	Clustered	20	1	Up	mitochondria	cellular protein metabolic process; biosynthetic process; primary metabolic process; cellular metabolic process; organic substance biosynthetic process; cellular biosynthetic process; organic substance metabolic process; metabolic process; cellular macromolecule biosynthetic process; cellular macromolecule metabolic process; gene expression; macromolecule metabolic process; protein metabolic proc…	ribosome; organelle; intracellular organelle; intracellular non-membrane-bounded organelle; cell part; intracellular; cytoplasm; macromolecular complex; intracellular part; cell; ribonucleoprotein complex; cytoplasmic part; non-membrane-bounded organelle;	structural constituent of ribosome; structural molecule activity;	K02949	RP-S11e; small subunit ribosomal protein S11e	dre03010 Ribosome - Danio rerio (zebrafish);	IPR012340;	"Nucleic acid-binding, OB-fold; "
carp-female_000000029_08759743_08761002	24	7955.ENSDARP00000060443	rps29	Cluster 1	Clustered	20	1	Down	mitochondria	cellular protein metabolic process; biosynthetic process; primary metabolic process; cellular metabolic process; organic substance biosynthetic process; cellular biosynthetic process; organic substance metabolic process; metabolic process; cellular macromolecule biosynthetic process; cellular macromolecule metabolic process; gene expression; macromolecule metabolic process; protein metabolic proc…	ribosome; intracellular organelle; intracellular non-membrane-bounded organelle; small ribosomal subunit; intracellular organelle part; cytoplasm; macromolecular complex; intracellular part; cell; organelle part; non-membrane-bounded organelle; organelle; ribosomal subunit; intracellular; cell part; ribonucleoprotein complex; cytoplasmic part;	organic cyclic compound binding; heterocyclic compound binding; RNA binding; binding; nucleic acid binding; structural molecule activity; structural constituent of ribosome;	K02980	RP-S29e; small subunit ribosomal protein S29e	dre03010 Ribosome - Danio rerio (zebrafish);
carp-female_000000325_07482540_07486516	25	7955.ENSDARP00000109497	rps7	Cluster 1	Clustered	20	1	Up	nuclear	cellular protein metabolic process; biosynthetic process; primary metabolic process; cellular metabolic process; organic substance biosynthetic process; cellular biosynthetic process; organic substance metabolic process; metabolic process; cellular macromolecule biosynthetic process; cellular macromolecule metabolic process; gene expression; macromolecule metabolic process; protein metabolic proc…	ribosome; organelle; intracellular organelle; intracellular non-membrane-bounded organelle; cell part; intracellular; cytoplasm; macromolecular complex; intracellular part; cell; ribonucleoprotein complex; cytoplasmic part; non-membrane-bounded organelle;	structural constituent of ribosome; structural molecule activity;	K02993	RP-S7e; small subunit ribosomal protein S7e	dre03010 Ribosome - Danio rerio (zebrafish);
carp-female_000000012_21765410_21774464	20	7955.ENSDARP00000090402	eif3s6ip	Cluster 1	Clustered	20	2	Up	nuclear		cell part; intracellular; cytoplasm; macromolecular complex; intracellular part; protein complex; cell; cytoplasmic part; eukaryotic translation initiation factor 3 complex;	"organic cyclic compound binding; heterocyclic compound binding; RNA binding; translation factor activity, nucleic acid binding; binding; nucleic acid binding; translation initiation factor activity; protein binding; "	K15029			IPR011990;	Tetratricopeptide-like helical domain;
carp-female_000000012_23665403_23670928	21	7955.ENSDARP00000102398	eif3s10	Cluster 1	Clustered	20	2	Up	nuclear		cell part; intracellular; cytoplasm; macromolecular complex; intracellular part; protein complex; cell; cytoplasmic part; eukaryotic translation initiation factor 3 complex;	protein binding; binding;	K03254	EIF3A; translation initiation factor 3 subunit A	dre03013 RNA transport - Danio rerio (zebrafish);	IPR000717; IPR011991;	Proteasome component (PCI) domain; Winged helix-turn-helix DNA-binding domain;
carp-female_000000026_02583583_02589420	24	7955.ENSDARP00000058912	eif4a1a	Cluster 1	Clustered	20	2	Up	nuclear			ATP binding; nucleoside phosphate binding; nucleoside binding; ion binding; nucleotide binding; organic cyclic compound binding; heterocyclic compound binding; ribonucleoside binding; carbohydrate derivative binding; ribonucleotide binding; binding; nucleic acid binding; purine ribonucleoside binding; anion binding; purine ribonucleotide binding; adenyl ribonucleotide binding; adenyl nucleotide b…	K03257	EIF4A; translation initiation factor 4A	dre03013 RNA transport - Danio rerio (zebrafish);	IPR014014; IPR011545; IPR014001; IPR027417; IPR001650;	"RNA helicase, DEAD-box type, Q motif; DEAD/DEAH box helicase domain; Helicase superfamily 1/2, ATP-binding domain; P-loop containing nucleoside triphosphate hydrolase; Helicase, C-terminal; "
carp-female_000000010_11921730_11928107	24	7955.ENSDARP00000091899	rpl6	Cluster 1	Seed	20	2	Up	mitochondria	cellular protein metabolic process; biosynthetic process; primary metabolic process; cellular metabolic process; organic substance biosynthetic process; cellular biosynthetic process; organic substance metabolic process; metabolic process; cellular macromolecule biosynthetic process; cellular macromolecule metabolic process; gene expression; macromolecule metabolic process; protein metabolic proc…	ribosome; organelle; intracellular organelle; intracellular non-membrane-bounded organelle; cell part; intracellular; cytoplasm; macromolecular complex; intracellular part; cell; ribonucleoprotein complex; cytoplasmic part; non-membrane-bounded organelle;	structural constituent of ribosome; structural molecule activity;	K02934	RP-L6e; large subunit ribosomal protein L6e	dre03010 Ribosome - Danio rerio (zebrafish);	IPR008991; IPR014722;	Translation protein SH3-like domain; Ribosomal protein L2 domain 2;
carp-female_000000019_04220012_04222822	25	7955.ENSDARP00000066897	rps16	Cluster 1	Clustered	20	2	Up	mitochondria	cellular protein metabolic process; biosynthetic process; primary metabolic process; cellular metabolic process; organic substance biosynthetic process; cellular biosynthetic process; organic substance metabolic process; metabolic process; cellular macromolecule biosynthetic process; cellular macromolecule metabolic process; gene expression; macromolecule metabolic process; protein metabolic proc…	ribosome; organelle; intracellular organelle; intracellular non-membrane-bounded organelle; cell part; intracellular; cytoplasm; macromolecular complex; intracellular part; cell; ribonucleoprotein complex; cytoplasmic part; non-membrane-bounded organelle;	structural constituent of ribosome; structural molecule activity;	K02960	RP-S16e; small subunit ribosomal protein S16e	dre03010 Ribosome - Danio rerio (zebrafish);	IPR020568; IPR014721;	"Ribosomal protein S5 domain 2-type fold; Ribosomal protein S5 domain 2-type fold, subgroup; "
carp-female_000000320_03644131_03647944	26	7955.ENSDARP00000122141	rpl15	Cluster 1	Clustered	20	2	Up	mitochondria	cellular protein metabolic process; biosynthetic process; primary metabolic process; cellular metabolic process; organic substance biosynthetic process; cellular biosynthetic process; organic substance metabolic process; metabolic process; cellular macromolecule biosynthetic process; cellular macromolecule metabolic process; gene expression; macromolecule metabolic process; protein metabolic proc…	ribosome; organelle; intracellular organelle; intracellular non-membrane-bounded organelle; cell part; intracellular; cytoplasm; macromolecular complex; intracellular part; cell; ribonucleoprotein complex; cytoplasmic part; non-membrane-bounded organelle;	structural constituent of ribosome; structural molecule activity;	K02877	RP-L15e; large subunit ribosomal protein L15e	dre03010 Ribosome - Danio rerio (zebrafish);	IPR012678; IPR024794;	Ribosomal protein L23/L15e core domain; Ribosomal protein L15e core domain;
carp-female_000000300_09658054_09661559	27	7955.ENSDARP00000051762	rps3a	Cluster 1	Clustered	20	2	Up	nuclear	cellular protein metabolic process; biosynthetic process; primary metabolic process; cellular metabolic process; organic substance biosynthetic process; cellular biosynthetic process; organic substance metabolic process; metabolic process; cellular macromolecule biosynthetic process; cellular macromolecule metabolic process; gene expression; macromolecule metabolic process; protein metabolic proc…	ribosome; organelle; intracellular organelle; intracellular non-membrane-bounded organelle; cell part; intracellular; cytoplasm; macromolecular complex; intracellular part; cell; ribonucleoprotein complex; cytoplasmic part; non-membrane-bounded organelle;	structural constituent of ribosome; structural molecule activity;	K02984	RP-S3Ae; small subunit ribosomal protein S3Ae	dre03010 Ribosome - Danio rerio (zebrafish);
carp-female_000000054_07006908_07009054	23	7955.ENSDARP00000052081	rpl30	Cluster 1	Clustered	20	3	Up	mitochondria	cellular protein metabolic process; biosynthetic process; primary metabolic process; cellular metabolic process; organic substance biosynthetic process; cellular biosynthetic process; organic substance metabolic process; metabolic process; cellular macromolecule biosynthetic process; cellular macromolecule metabolic process; gene expression; macromolecule metabolic process; protein metabolic proc…	ribosome; organelle; intracellular organelle; intracellular non-membrane-bounded organelle; cell part; intracellular; cytoplasm; macromolecular complex; intracellular part; cell; ribonucleoprotein complex; cytoplasmic part; non-membrane-bounded organelle;	structural constituent of ribosome; structural molecule activity;	K02908	RP-L30e; large subunit ribosomal protein L30e	dre03010 Ribosome - Danio rerio (zebrafish);	IPR029064; IPR004038;	50S ribosomal protein L30e-like; Ribosomal protein L7Ae/L30e/S12e/Gadd45;
carp-female_000000028_02441408_02445596	23	7955.ENSDARP00000114578	rpl35a	Cluster 1	Clustered	20	3	Up	mitochondria	cellular protein metabolic process; biosynthetic process; primary metabolic process; cellular metabolic process; organic substance biosynthetic process; cellular biosynthetic process; organic substance metabolic process; metabolic process; cellular macromolecule biosynthetic process; cellular macromolecule metabolic process; gene expression; macromolecule metabolic process; protein metabolic proc…	ribosome; organelle; intracellular organelle; intracellular non-membrane-bounded organelle; cell part; intracellular; cytoplasm; macromolecular complex; intracellular part; cell; ribonucleoprotein complex; cytoplasmic part; non-membrane-bounded organelle;	structural constituent of ribosome; structural molecule activity;	K02917	RP-L35Ae; large subunit ribosomal protein L35Ae	dre03010 Ribosome - Danio rerio (zebrafish);	IPR009000;	"Translation protein, beta-barrel domain; "
carp-female_000154339_00007781_00010254	24	7955.ENSDARP00000038658	rpl18a	Cluster 1	Clustered	20	3	Up	mitochondria	cellular protein metabolic process; biosynthetic process; primary metabolic process; cellular metabolic process; organic substance biosynthetic process; cellular biosynthetic process; organic substance metabolic process; metabolic process; cellular macromolecule biosynthetic process; cellular macromolecule metabolic process; gene expression; macromolecule metabolic process; protein metabolic proc…	ribosome; organelle; intracellular organelle; intracellular non-membrane-bounded organelle; cell part; intracellular; cytoplasm; macromolecular complex; intracellular part; cell; ribonucleoprotein complex; cytoplasmic part; non-membrane-bounded organelle;	structural constituent of ribosome; structural molecule activity;	K02882	RP-L18Ae; large subunit ribosomal protein L18Ae	dre03010 Ribosome - Danio rerio (zebrafish);	IPR023573;	Ribosomal protein L18a/LX;
carp-female_000000034_04997343_04999344	28	7955.ENSDARP00000117673	rps2	Cluster 1	Clustered	20	3	Up	cytosol	cellular protein metabolic process; biosynthetic process; primary metabolic process; cellular metabolic process; organic substance biosynthetic process; cellular biosynthetic process; organic substance metabolic process; metabolic process; cellular macromolecule biosynthetic process; cellular macromolecule metabolic process; gene expression; macromolecule metabolic process; protein metabolic proc…	ribosome; intracellular organelle; intracellular non-membrane-bounded organelle; small ribosomal subunit; intracellular organelle part; cytoplasm; macromolecular complex; intracellular part; cell; organelle part; non-membrane-bounded organelle; organelle; ribosomal subunit; intracellular; cell part; ribonucleoprotein complex; cytoplasmic part;	organic cyclic compound binding; heterocyclic compound binding; RNA binding; binding; nucleic acid binding; structural molecule activity; structural constituent of ribosome;	K02981	RP-S2e; small subunit ribosomal protein S2e	dre03010 Ribosome - Danio rerio (zebrafish);	IPR014720; IPR005324; IPR020568; IPR014721; IPR013810;	"Double-stranded RNA-binding domain; Ribosomal protein S5, C-terminal; Ribosomal protein S5 domain 2-type fold; Ribosomal protein S5 domain 2-type fold, subgroup; Ribosomal protein S5, N-terminal; "
carp-female_000000313_01716967_01719318	26	7955.ENSDARP00000064738	rpl13a	Cluster 1	Clustered	20	4	Up	mitochondria	cellular protein metabolic process; biosynthetic process; primary metabolic process; cellular metabolic process; organic substance biosynthetic process; cellular biosynthetic process; organic substance metabolic process; metabolic process; cellular macromolecule biosynthetic process; cellular macromolecule metabolic process; gene expression; macromolecule metabolic process; protein metabolic proc…	ribosome; intracellular organelle; intracellular non-membrane-bounded organelle; intracellular organelle part; cytoplasm; macromolecular complex; intracellular part; cell; organelle part; non-membrane-bounded organelle; organelle; large ribosomal subunit; intracellular; cell part; ribosomal subunit; ribonucleoprotein complex; cytoplasmic part;	structural constituent of ribosome; structural molecule activity;	K02872	RP-L13Ae; large subunit ribosomal protein L13Ae	dre03010 Ribosome - Danio rerio (zebrafish);	IPR023564;	Ribosomal protein L13 domain;
carp-female_000000345_01145593_01151483	25	7955.ENSDARP00000108089	rps4x	Cluster 1	Clustered	20	5	Up	cytosol	cellular protein metabolic process; biosynthetic process; primary metabolic process; cellular metabolic process; organic substance biosynthetic process; cellular biosynthetic process; organic substance metabolic process; metabolic process; cellular macromolecule biosynthetic process; cellular macromolecule metabolic process; gene expression; macromolecule metabolic process; protein metabolic proc…	ribosome; organelle; intracellular organelle; intracellular non-membrane-bounded organelle; cell part; intracellular; cytoplasm; macromolecular complex; intracellular part; cell; ribonucleoprotein complex; cytoplasmic part; non-membrane-bounded organelle;	organic cyclic compound binding; heterocyclic compound binding; RNA binding; binding; nucleic acid binding; structural molecule activity; structural constituent of ribosome;	K02987	RP-S4e; small subunit ribosomal protein S4e	dre03010 Ribosome - Danio rerio (zebrafish);	IPR013845; IPR005824; IPR002942; IPR013843;	"Ribosomal protein S4e, central region; KOW; RNA-binding S4 domain; Ribosomal protein S4e, N-terminal; "
carp-female_000000013_04557732_04560627	27	7955.ENSDARP00000060362	rpl4	Cluster 1	Clustered	20	6	Up	mitochondria	cellular protein metabolic process; biosynthetic process; primary metabolic process; cellular metabolic process; organic substance biosynthetic process; cellular biosynthetic process; organic substance metabolic process; metabolic process; cellular macromolecule biosynthetic process; cellular macromolecule metabolic process; gene expression; macromolecule metabolic process; protein metabolic proc…	ribosome; organelle; intracellular organelle; intracellular non-membrane-bounded organelle; cell part; intracellular; cytoplasm; macromolecular complex; intracellular part; cell; ribonucleoprotein complex; cytoplasmic part; non-membrane-bounded organelle;	structural constituent of ribosome; structural molecule activity;	K02930	RP-L4e; large subunit ribosomal protein L4e	dre03010 Ribosome - Danio rerio (zebrafish);	IPR023574; IPR025755;	"Ribosomal protein L4 domain; 60S ribosomal protein L4, C-terminal domain; "
carp-female_000000039_07474049_07478088	3	7955.ENSDARP00000049899	tagln2	Cluster 10	Clustered	2	1	Up	mitochondria			protein binding; binding;				IPR001715;	Calponin homology domain;
carp-female_000000021_03324720_03328120	2	7955.ENSDARP00000020775	krt18	Cluster 10	Clustered	2	7	Up_Down	nuclear		intracellular organelle; intracellular non-membrane-bounded organelle; cytoskeletal part; intracellular organelle part; macromolecular complex; intracellular part; cell; organelle part; non-membrane-bounded organelle; organelle; cytoskeleton; intermediate filament cytoskeleton; cell part; intracellular; intermediate filament; protein complex;	structural molecule activity;	K07604
carp-female_000000021_03382666_03386768	3	7955.ENSDARP00000075658	krt8	Cluster 10	Seed	2	12	Up	mitochondria		intracellular organelle; intracellular non-membrane-bounded organelle; cytoskeletal part; intracellular organelle part; macromolecular complex; intracellular part; cell; keratin filament; organelle part; non-membrane-bounded organelle; organelle; cytoskeleton; intermediate filament cytoskeleton; cell part; intracellular; intermediate filament; protein complex;	structural molecule activity;	K07605
carp-female_000000049_08789547_08818204	2	7955.ENSDARP00000092080	ctnna2	Cluster 11	Clustered	2	1	Up	nuclear	cell adhesion; biological adhesion;		actin filament binding; cell adhesion molecule binding; cytoskeletal protein binding; binding; cadherin binding; macromolecular complex binding; actin binding; protein binding; protein complex binding;	K05691	CTNNA; catenin alpha	dre04530 Tight junction - Danio rerio (zebrafish); dre04520 Adherens junction - Danio rerio (zebrafish);
carp-female_000000012_05262254_05301347	3	7955.ENSDARP00000123299	actn1	Cluster 11	Seed	2	2	Down	nuclear			cation binding; metal ion binding; protein binding; calcium ion binding; binding; ion binding;	K05699	ACTN; actinin alpha	dre04510 Focal adhesion - Danio rerio (zebrafish); dre04530 Tight junction - Danio rerio (zebrafish); dre04810 Regulation of actin cytoskeleton - Danio rerio (zebrafish); dre04520 Adherens junction - Danio rerio (zebrafish);	IPR014837; IPR002048; IPR011992; IPR001715;	"EF-hand, Ca insensitive; EF-hand domain; EF-hand domain pair; Calponin homology domain; "
carp-female_000000000_03663588_03683915	2	7955.ENSDARP00000052440	ctnna1	Cluster 11	Clustered	2	3	Down	mitochondria	cell adhesion; biological adhesion;	organelle; cytoskeleton; intracellular organelle; intracellular non-membrane-bounded organelle; cell part; intracellular; intracellular part; cell; actin cytoskeleton; non-membrane-bounded organelle;	actin filament binding; cytoskeletal protein binding; binding; macromolecular complex binding; actin binding; protein binding; structural molecule activity; protein complex binding;
carp-female_000000043_00930835_00959810	4	7955.ENSDARP00000075688	dhx15	Cluster 12|Cluster 9	Clustered	2	1	Up	mitochondria			"nucleoside phosphate binding; ATP-dependent helicase activity; hydrolase activity, acting on acid anhydrides; hydrolase activity; ATPase activity; organic cyclic compound binding; heterocyclic compound binding; pyrophosphatase activity; catalytic activity; ribonucleotide binding; binding; purine ribonucleoside binding; anion binding; adenyl ribonucleotide binding; adenyl nucleotide binding; hydr…	K12820	DHX15; pre-mRNA-splicing factor ATP-dependent RNA helicase DHX15/PRP43 [EC:3.6.4.13]	dre03040 Spliceosome - Danio rerio (zebrafish);	IPR007502; IPR011545; IPR011709; IPR027417; IPR014001; IPR001650;	"Helicase-associated domain; DEAD/DEAH box helicase domain; Domain of unknown function DUF1605; P-loop containing nucleoside triphosphate hydrolase; Helicase superfamily 1/2, ATP-binding domain; Helicase, C-terminal; "
carp-female_000000041_00527357_00541059	2	7955.ENSDARP00000102203	srsf1b	Cluster 12|Cluster 9	Seed	2	2	Down	cytosol	single-organism cellular process; single-organism process; microtubule-based process; cellular process;	intracellular organelle; intracellular non-membrane-bounded organelle; cytoskeletal part; intracellular organelle part; macromolecular complex; intracellular part; microtubule associated complex; cell; organelle part; non-membrane-bounded organelle; organelle; cytoskeleton; microtubule cytoskeleton; cell part; intracellular; protein complex;	organic cyclic compound binding; heterocyclic compound binding; nucleoside phosphate binding; binding; nucleic acid binding; nucleotide binding; small molecule binding;	K12890	"SFRS1_9; splicing factor, arginine/serine-rich 1/9"	dre05168 Herpes simplex infection - Danio rerio (zebrafish); dre03040 Spliceosome - Danio rerio (zebrafish);	IPR000504; IPR012677;	RNA recognition motif domain; Nucleotide-binding alpha-beta plait domain;
carp-female_000000321_03749658_03759359	5	7955.ENSDARP00000023679	u2af2b	Cluster 12|Cluster 9	Clustered	2	2	Down	nuclear	RNA processing; cellular aromatic compound metabolic process; organic cyclic compound metabolic process; nitrogen compound metabolic process; primary metabolic process; cellular metabolic process; organic substance metabolic process; mRNA processing; RNA metabolic process; metabolic process; nucleic acid metabolic process; heterocycle metabolic process; nucleobase-containing compound metabolic pr…	organelle; intracellular membrane-bounded organelle; intracellular organelle; nucleus; cell part; intracellular; intracellular part; membrane-bounded organelle; cell;	organic cyclic compound binding; heterocyclic compound binding; RNA binding; nucleoside phosphate binding; binding; nucleic acid binding; nucleotide binding; small molecule binding;	K12837	U2AF2; splicing factor U2AF 65 kDa subunit	dre03040 Spliceosome - Danio rerio (zebrafish);	IPR000504; IPR012677;	RNA recognition motif domain; Nucleotide-binding alpha-beta plait domain;
carp-female_000000004_01302094_01304391	9	7955.ENSDARP00000076104	prdx1	Cluster 13	Clustered	0.785714	1	Up	cytosol	single-organism process; metabolic process; oxidation-reduction process; single-organism metabolic process;		"antioxidant activity; catalytic activity; peroxiredoxin activity; oxidoreductase activity, acting on peroxide as acceptor; oxidoreductase activity; "	K13279	PRDX1; peroxiredoxin 1 [EC:1.11.1.15]	dre04146 Peroxisome - Danio rerio (zebrafish);	IPR019479; IPR000866; IPR012336;	"Peroxiredoxin, C-terminal; Alkyl hydroperoxide reductase subunit C/ Thiol specific antioxidant; Thioredoxin-like fold; "
carp-female_000000000_08962721_08970678	8	7955.ENSDARP00000108870	gsr	Cluster 13	Seed	0.785714	2	Up_Down	cytosol	regulation of cellular process; sulfur compound metabolic process; regulation of biological quality; peptide metabolic process; oxidation-reduction process; cell redox homeostasis; single-organism cellular process; cellular homeostasis; single-organism process; nitrogen compound metabolic process; cellular amide metabolic process; cellular metabolic process; organic substance metabolic process; h…		"oxidoreductase activity, acting on NAD(P)H; nucleoside phosphate binding; flavin adenine dinucleotide binding; ion binding; antioxidant activity; nucleotide binding; oxidoreductase activity, acting on a sulfur group of donors, NAD(P) as acceptor; cofactor binding; glutathione-disulfide reductase activity; oxidoreductase activity; heterocyclic compound binding; organic cyclic compound binding; di…	K00383	GSR; glutathione reductase (NADPH) [EC:1.8.1.7]	dre00480 Glutathione metabolism - Danio rerio (zebrafish);	IPR016156; IPR001327; IPR004099; IPR023753;	"FAD/NAD-linked reductase, dimerisation domain; Pyridine nucleotide-disulphide oxidoreductase, NAD-binding domain; Pyridine nucleotide-disulphide oxidoreductase, dimerisation domain; Pyridine nucleotide-disulphide oxidoreductase, FAD/NAD(P)-binding domain; "
carp-female_000000012_23650982_23653947	10	7955.ENSDARP00000041699	prdx3	Cluster 13	Clustered	0.785714	2	Down	mitochondria	single-organism process; metabolic process; oxidation-reduction process; single-organism metabolic process;		"antioxidant activity; catalytic activity; peroxiredoxin activity; oxidoreductase activity; oxidoreductase activity, acting on peroxide as acceptor; "	K03386			IPR019479; IPR000866; IPR012336;	"Peroxiredoxin, C-terminal; Alkyl hydroperoxide reductase subunit C/ Thiol specific antioxidant; Thioredoxin-like fold; "
carp-female_000000327_01698739_01714392	2	7955.ENSDARP00000116609	txndc5	Cluster 13	Clustered	0.666667	3	Down	endoplasmic reticulum	regulation of cellular process; homeostatic process; regulation of biological quality; regulation of biological process; cell redox homeostasis; single-organism cellular process; cellular homeostasis; single-organism process; cellular process; biological regulation;		isomerase activity; catalytic activity;	K13984	TXNDC5; thioredoxin domain-containing protein 5	dre04141 Protein processing in endoplasmic reticulum - Danio rerio (zebrafish);	IPR005788; IPR013766; IPR012336;	Disulphide isomerase; Thioredoxin domain; Thioredoxin-like fold;
carp-female_000000027_06832316_06840375	2	7955.ENSDARP00000017258	erp44	Cluster 13	Clustered	0.666667	3	Up	nuclear	regulation of cellular process; homeostatic process; regulation of biological quality; regulation of biological process; cell redox homeostasis; single-organism cellular process; cellular homeostasis; single-organism process; cellular process; biological regulation;			K17264			IPR013766; IPR012336;	Thioredoxin domain; Thioredoxin-like fold;
carp-female_000030818_00001287_00001442	8	7955.ENSDARP00000095645	trap1	Cluster 2	Clustered	7	1	Down	nuclear	protein folding; metabolic process; response to stress; cellular protein metabolic process; cellular macromolecule metabolic process; macromolecule metabolic process; protein metabolic process; response to stimulus; primary metabolic process; cellular process; cellular metabolic process; organic substance metabolic process;		ATP binding; nucleoside phosphate binding; nucleoside binding; ion binding; protein binding; nucleotide binding; organic cyclic compound binding; heterocyclic compound binding; ribonucleoside binding; carbohydrate derivative binding; ribonucleotide binding; binding; purine ribonucleoside binding; anion binding; purine ribonucleotide binding; unfolded protein binding; adenyl ribonucleotide binding…				IPR020568;	Ribosomal protein S5 domain 2-type fold;
carp-female_000000027_08422679_08426771	9	7955.ENSDARP00000004738	cct3	Cluster 2	Clustered	7	1	Up	nuclear	protein folding; metabolic process; cellular protein metabolic process; cellular macromolecule metabolic process; macromolecule metabolic process; protein metabolic process; primary metabolic process; cellular process; cellular metabolic process; organic substance metabolic process;		ATP binding; nucleoside phosphate binding; nucleoside binding; ion binding; protein binding; nucleotide binding; organic cyclic compound binding; heterocyclic compound binding; ribonucleoside binding; carbohydrate derivative binding; ribonucleotide binding; binding; purine ribonucleoside binding; anion binding; purine ribonucleotide binding; unfolded protein binding; adenyl ribonucleotide binding…	K09495			IPR027410; IPR027409; IPR027413;	TCP-1-like chaperonin intermediate domain; GroEL-like apical domain; GroEL-like equatorial domain;
carp-female_000000021_06941580_06949099	9	7955.ENSDARP00000104575	tcp1	Cluster 2	Seed	7	1	Down	cytosol	protein folding; metabolic process; cellular protein metabolic process; cellular macromolecule metabolic process; macromolecule metabolic process; protein metabolic process; primary metabolic process; cellular process; cellular metabolic process; organic substance metabolic process;		ATP binding; nucleoside phosphate binding; nucleoside binding; ion binding; protein binding; nucleotide binding; organic cyclic compound binding; heterocyclic compound binding; ribonucleoside binding; carbohydrate derivative binding; ribonucleotide binding; binding; purine ribonucleoside binding; anion binding; purine ribonucleotide binding; unfolded protein binding; adenyl ribonucleotide binding…	K09493			IPR027410; IPR027409; IPR027413;	TCP-1-like chaperonin intermediate domain; GroEL-like apical domain; GroEL-like equatorial domain;
carp-female_000000304_14304022_14317252	13	7955.ENSDARP00000090804	hyou1	Cluster 2	Clustered	7	2	Up_Down	nuclear				K09486	HYOU1; hypoxia up-regulated 1	dre04141 Protein processing in endoplasmic reticulum - Danio rerio (zebrafish);	IPR029048; IPR029047;	"Heat shock protein 70kD, C-terminal domain; Heat shock protein 70kD, peptide-binding domain; "
carp-female_000000027_08429132_08434558	10	7955.ENSDARP00000023877	zgc:77086	Cluster 2	Clustered	5.78571	3	Down	cytosol	regulation of cellular process; homeostatic process; regulation of biological quality; regulation of biological process; cell redox homeostasis; single-organism cellular process; cellular homeostasis; single-organism process; cellular process; biological regulation;	organelle; intracellular membrane-bounded organelle; intracellular organelle; endoplasmic reticulum; cell part; intracellular; cytoplasm; endomembrane system; intracellular part; membrane-bounded organelle; cell; cytoplasmic part;	isomerase activity; catalytic activity;	K08056	"PDIA3; protein disulfide isomerase family A, member 3 [EC:5.3.4.1]"	dre04141 Protein processing in endoplasmic reticulum - Danio rerio (zebrafish);	IPR005788; IPR013766; IPR012336;	Disulphide isomerase; Thioredoxin domain; Thioredoxin-like fold;
carp-female_000000010_04686730_04692395	10	7955.ENSDARP00000092429	calrl2	Cluster 2	Clustered	6	3	Down	endoplasmic reticulum	protein folding; metabolic process; cellular protein metabolic process; cellular macromolecule metabolic process; macromolecule metabolic process; protein metabolic process; primary metabolic process; cellular process; cellular metabolic process; organic substance metabolic process;	organelle; intracellular membrane-bounded organelle; intracellular organelle; endoplasmic reticulum; cell part; intracellular; cytoplasm; endomembrane system; intracellular part; membrane-bounded organelle; cell; cytoplasmic part;	cation binding; metal ion binding; protein binding; calcium ion binding; unfolded protein binding; binding; ion binding;	K08057	CALR; calreticulin	dre04145 Phagosome - Danio rerio (zebrafish); dre04141 Protein processing in endoplasmic reticulum - Danio rerio (zebrafish);	IPR009033; IPR013320;	"Calreticulin/calnexin, P domain; Concanavalin A-like lectin/glucanase domain; "
carp-female_000000018_02072273_02080049	12	7955.ENSDARP00000066759	cct5	Cluster 2	Clustered	7	3	Up	cytosol	protein folding; metabolic process; cellular protein metabolic process; cellular macromolecule metabolic process; macromolecule metabolic process; protein metabolic process; primary metabolic process; cellular process; cellular metabolic process; organic substance metabolic process;		ATP binding; nucleoside phosphate binding; nucleoside binding; ion binding; protein binding; nucleotide binding; organic cyclic compound binding; heterocyclic compound binding; ribonucleoside binding; carbohydrate derivative binding; ribonucleotide binding; binding; purine ribonucleoside binding; anion binding; purine ribonucleotide binding; unfolded protein binding; adenyl ribonucleotide binding…	K09497			IPR027410; IPR027409; IPR027413;	TCP-1-like chaperonin intermediate domain; GroEL-like apical domain; GroEL-like equatorial domain;
carp-female_000000205_00910423_00913491	15	7955.ENSDARP00000017456	hspa5	Cluster 2	Clustered	7	3	Down	cytosol				K09490	HSPA5; heat shock 70kDa protein 5	dre03060 Protein export - Danio rerio (zebrafish); dre04141 Protein processing in endoplasmic reticulum - Danio rerio (zebrafish);	IPR029048; IPR029047;	"Heat shock protein 70kD, C-terminal domain; Heat shock protein 70kD, peptide-binding domain; "
carp-female_000000116_00352111_00358611	14	7955.ENSDARP00000083454	canx	Cluster 2	Clustered	5.85455	5	Up	endoplasmic reticulum	protein folding; metabolic process; cellular protein metabolic process; cellular macromolecule metabolic process; macromolecule metabolic process; protein metabolic process; primary metabolic process; cellular process; cellular metabolic process; organic substance metabolic process;	organelle; intracellular membrane-bounded organelle; intracellular organelle; endoplasmic reticulum; cell part; intracellular; cytoplasm; endomembrane system; intracellular part; membrane-bounded organelle; cell; cytoplasmic part;	cation binding; metal ion binding; protein binding; calcium ion binding; unfolded protein binding; binding; ion binding;	K08054	CANX; calnexin	dre04145 Phagosome - Danio rerio (zebrafish); dre04141 Protein processing in endoplasmic reticulum - Danio rerio (zebrafish);	IPR009033; IPR013320;	"Calreticulin/calnexin, P domain; Concanavalin A-like lectin/glucanase domain; "
carp-female_000000304_14352375_14355516	14	7955.ENSDARP00000090766	hspa8	Cluster 2	Clustered	6	7	Up_Down	cytosol				K03283	HSPA1_8; heat shock 70kDa protein 1/8	dre04010 MAPK signaling pathway - Danio rerio (zebrafish); dre04141 Protein processing in endoplasmic reticulum - Danio rerio (zebrafish); dre04144 Endocytosis - Danio rerio (zebrafish); dre03040 Spliceosome - Danio rerio (zebrafish);	IPR029048; IPR029047;	"Heat shock protein 70kD, C-terminal domain; Heat shock protein 70kD, peptide-binding domain; "
carp-female_000000055_04938635_04945021	11	7955.ENSDARP00000026546	pdia3	Cluster 2	Clustered	5.78571	10	Up_Down	extracellular	regulation of cellular process; homeostatic process; regulation of biological quality; regulation of biological process; cell redox homeostasis; single-organism cellular process; cellular homeostasis; single-organism process; cellular process; biological regulation;	organelle; intracellular membrane-bounded organelle; intracellular organelle; endoplasmic reticulum; cell part; intracellular; cytoplasm; endomembrane system; intracellular part; membrane-bounded organelle; cell; cytoplasmic part;	isomerase activity; catalytic activity;	K08056	"PDIA3; protein disulfide isomerase family A, member 3 [EC:5.3.4.1]"	dre04141 Protein processing in endoplasmic reticulum - Danio rerio (zebrafish);	IPR005788; IPR013766; IPR012336;	Disulphide isomerase; Thioredoxin domain; Thioredoxin-like fold;
carp-female_000000012_13404454_13437477	5	7955.ENSDARP00000056522	hkdc1	Cluster 3	Clustered	5	1	Down	endoplasmic reticulum	single-organism carbohydrate catabolic process; glycolytic process; single-organism catabolic process; small molecule metabolic process; single-organism cellular process; single-organism process; carbohydrate metabolic process; primary metabolic process; cellular metabolic process; organic substance metabolic process; carbohydrate catabolic process; single-organism carbohydrate metabolic process;…		"ATP binding; nucleoside phosphate binding; phosphotransferase activity, alcohol group as acceptor; nucleoside binding; ion binding; hydrolase activity, acting on acid anhydrides; hydrolase activity; nucleotide binding; organic cyclic compound binding; heterocyclic compound binding; ribonucleoside binding; carbohydrate kinase activity; carbohydrate derivative binding; kinase activity; catalytic a…	K00844	HK; hexokinase [EC:2.7.1.1]	dre01200 Carbon metabolism - Danio rerio (zebrafish); dre00524 Butirosin and neomycin biosynthesis - Danio rerio (zebrafish); dre04910 Insulin signaling pathway - Danio rerio (zebrafish); dre01130 Biosynthesis of antibiotics - Danio rerio (zebrafish); dre01100 Metabolic pathways - Danio rerio (zebrafish); dre00010 Glycolysis / Gluconeogenesis - Danio rerio (zebrafish); dre00052 Galactose metaboli…	IPR022192; IPR022672; IPR022673; IPR027417; IPR001650;	"Mitochondrial degradasome RNA helicase subunit, C-terminal domain; Hexokinase, N-terminal; Hexokinase, C-terminal; P-loop containing nucleoside triphosphate hydrolase; Helicase, C-terminal; "
carp-female_000000030_08101126_08107526	7	7955.ENSDARP00000002122	pdhb	Cluster 3	Clustered	4	1	Down	mitochondria	metabolic process;		catalytic activity;	K00162	PDHB; pyruvate dehydrogenase E1 component beta subunit [EC:1.2.4.1]	dre00010 Glycolysis / Gluconeogenesis - Danio rerio (zebrafish); dre01200 Carbon metabolism - Danio rerio (zebrafish); dre01100 Metabolic pathways - Danio rerio (zebrafish); dre00620 Pyruvate metabolism - Danio rerio (zebrafish); dre01130 Biosynthesis of antibiotics - Danio rerio (zebrafish); dre00020 Citrate cycle (TCA cycle) - Danio rerio (zebrafish);	IPR005476; IPR009014; IPR029061; IPR005475;	"Transketolase, C-terminal; Transketolase, C-terminal/Pyruvate-ferredoxin oxidoreductase, domain II; Thiamin diphosphate-binding fold; Transketolase-like, pyrimidine-binding domain; "
carp-female_000000306_00482506_00494090	7	7955.ENSDARP00000079719	LOC570106	Cluster 3	Clustered	4.28571	2	Down	mitochondria	glycolytic process; cellular protein metabolic process; single-organism process; biosynthetic process; fructose 6-phosphate metabolic process; cellular metabolic process; phosphate-containing compound metabolic process; organic substance metabolic process; pyruvate metabolic process; metabolic process; generation of precursor metabolites and energy; monocarboxylic acid metabolic process; carbohyd…	ribosome; organelle; intracellular organelle; intracellular non-membrane-bounded organelle; cell part; intracellular; cytoplasm; macromolecular complex; intracellular part; cell; ribonucleoprotein complex; cytoplasmic part; non-membrane-bounded organelle;	"6-phosphofructokinase activity; carbohydrate kinase activity; kinase activity; phosphotransferase activity, alcohol group as acceptor; catalytic activity; phosphofructokinase activity; structural constituent of ribosome; structural molecule activity; transferase activity; transferase activity, transferring phosphorus-containing groups; "	K00850	pfkA; 6-phosphofructokinase 1 [EC:2.7.1.11]	dre00010 Glycolysis / Gluconeogenesis - Danio rerio (zebrafish); dre01230 Biosynthesis of amino acids - Danio rerio (zebrafish); dre01200 Carbon metabolism - Danio rerio (zebrafish); dre01100 Metabolic pathways - Danio rerio (zebrafish); dre00052 Galactose metabolism - Danio rerio (zebrafish); dre01130 Biosynthesis of antibiotics - Danio rerio (zebrafish); dre03018 RNA degradation - Danio rerio (…	IPR011332; IPR011331; IPR000023;	Zinc-binding ribosomal protein; Ribosomal protein L37ae/L37e; Phosphofructokinase domain;
carp-female_000000070_02197425_02225261	7	7955.ENSDARP00000056279	LOC561416	Cluster 3	Clustered	4.28571	2	Down	mitochondria	single-organism carbohydrate catabolic process; glycolytic process; single-organism catabolic process; small molecule metabolic process; single-organism cellular process; single-organism process; fructose 6-phosphate metabolic process; primary metabolic process; carbohydrate metabolic process; cellular metabolic process; phosphate-containing compound metabolic process; carbohydrate catabolic proc…		"6-phosphofructokinase activity; carbohydrate kinase activity; kinase activity; phosphotransferase activity, alcohol group as acceptor; catalytic activity; phosphofructokinase activity; transferase activity; transferase activity, transferring phosphorus-containing groups; "	K00850	pfkA; 6-phosphofructokinase 1 [EC:2.7.1.11]	dre00010 Glycolysis / Gluconeogenesis - Danio rerio (zebrafish); dre01230 Biosynthesis of amino acids - Danio rerio (zebrafish); dre01200 Carbon metabolism - Danio rerio (zebrafish); dre01100 Metabolic pathways - Danio rerio (zebrafish); dre00052 Galactose metabolism - Danio rerio (zebrafish); dre01130 Biosynthesis of antibiotics - Danio rerio (zebrafish); dre03018 RNA degradation - Danio rerio (…	IPR000023;	Phosphofructokinase domain;
carp-female_000000001_06126262_06133051	11	7955.ENSDARP00000017569	tkt	Cluster 3	Clustered	4.28571	2	Down	cytosol	metabolic process;		catalytic activity;	K00615	E2.2.1.1; transketolase [EC:2.2.1.1]	dre01230 Biosynthesis of amino acids - Danio rerio (zebrafish); dre01200 Carbon metabolism - Danio rerio (zebrafish); dre01100 Metabolic pathways - Danio rerio (zebrafish); dre01130 Biosynthesis of antibiotics - Danio rerio (zebrafish); dre00030 Pentose phosphate pathway - Danio rerio (zebrafish);	IPR005474; IPR005476; IPR009014; IPR029061; IPR005475;	"Transketolase, N-terminal; Transketolase, C-terminal; Transketolase, C-terminal/Pyruvate-ferredoxin oxidoreductase, domain II; Thiamin diphosphate-binding fold; Transketolase-like, pyrimidine-binding domain; "
carp-female_000000046_04352237_04355463	11	7955.ENSDARP00000119413	aldoaa	Cluster 3	Clustered	4.28571	3	Down	mitochondria	single-organism carbohydrate catabolic process; glycolytic process; single-organism catabolic process; small molecule metabolic process; single-organism cellular process; single-organism process; carbohydrate metabolic process; primary metabolic process; cellular metabolic process; organic substance metabolic process; carbohydrate catabolic process; single-organism carbohydrate metabolic process;…		lyase activity; fructose-bisphosphate aldolase activity; aldehyde-lyase activity; catalytic activity; carbon-carbon lyase activity;	K01623	"ALDO; fructose-bisphosphate aldolase, class I [EC:4.1.2.13]"	dre00010 Glycolysis / Gluconeogenesis - Danio rerio (zebrafish); dre01230 Biosynthesis of amino acids - Danio rerio (zebrafish); dre01200 Carbon metabolism - Danio rerio (zebrafish); dre01100 Metabolic pathways - Danio rerio (zebrafish); dre01130 Biosynthesis of antibiotics - Danio rerio (zebrafish); dre00051 Fructose and mannose metabolism - Danio rerio (zebrafish); dre00030 Pentose phosphate pa…	IPR013785;	Aldolase-type TIM barrel;
carp-female_000000012_13445338_13452629	5	7955.ENSDARP00000057637	hk1	Cluster 3	Seed	5	4	Up_Down	"cytosol,mitochondria"	single-organism carbohydrate catabolic process; glycolytic process; single-organism catabolic process; small molecule metabolic process; single-organism cellular process; single-organism process; carbohydrate metabolic process; primary metabolic process; cellular metabolic process; organic substance metabolic process; carbohydrate catabolic process; single-organism carbohydrate metabolic process;…		"ATP binding; nucleoside phosphate binding; phosphotransferase activity, alcohol group as acceptor; nucleoside binding; ion binding; nucleotide binding; organic cyclic compound binding; heterocyclic compound binding; ribonucleoside binding; carbohydrate kinase activity; carbohydrate derivative binding; kinase activity; catalytic activity; ribonucleotide binding; binding; purine ribonucleoside bin…				IPR022672; IPR022673;	"Hexokinase, N-terminal; Hexokinase, C-terminal; "
carp-female_000000339_02175273_02183024	8	7955.ENSDARP00000024338	pdha1a	Cluster 3	Clustered	4	4	Down	mitochondria	single-organism carbohydrate catabolic process; glycolytic process; oxidation-reduction process; single-organism catabolic process; small molecule metabolic process; single-organism cellular process; single-organism process; primary metabolic process; carbohydrate metabolic process; cellular metabolic process; organic substance metabolic process; carbohydrate catabolic process; single-organism ca…	intracellular membrane-bounded organelle; organelle; intracellular organelle; cell part; intracellular; intracellular part; membrane-bounded organelle; cell;	"pyruvate dehydrogenase activity; pyruvate dehydrogenase (acetyl-transferring) activity; catalytic activity; oxidoreductase activity, acting on the aldehyde or oxo group of donors, disulfide as acceptor; oxidoreductase activity; oxidoreductase activity, acting on the aldehyde or oxo group of donors; "	K00161	PDHA; pyruvate dehydrogenase E1 component alpha subunit [EC:1.2.4.1]	dre00010 Glycolysis / Gluconeogenesis - Danio rerio (zebrafish); dre01200 Carbon metabolism - Danio rerio (zebrafish); dre01100 Metabolic pathways - Danio rerio (zebrafish); dre00620 Pyruvate metabolism - Danio rerio (zebrafish); dre01130 Biosynthesis of antibiotics - Danio rerio (zebrafish); dre00020 Citrate cycle (TCA cycle) - Danio rerio (zebrafish);	IPR029061; IPR001017;	"Thiamin diphosphate-binding fold; Dehydrogenase, E1 component; "
carp-female_000000008_02003944_02085183	4	7955.ENSDARP00000009477	col5a1	Cluster 4|Cluster 5	Clustered	4	1	Down	"cytosol,nuclear"		macromolecular complex; protein complex; collagen trimer;	extracellular matrix structural constituent; structural molecule activity;	K06236	"COL1AS; collagen, type I/II/III/V/XI/XXIV/XXVII, alpha"	dre04510 Focal adhesion - Danio rerio (zebrafish); dre04512 ECM-receptor interaction - Danio rerio (zebrafish);	IPR000885; IPR001791; IPR013320;	"Fibrillar collagen, C-terminal; Laminin G domain; Concanavalin A-like lectin/glucanase domain; "
carp-female_000000034_02010544_02026521	6	7955.ENSDARP00000003177	col1a1a	Cluster 4|Cluster 5	Clustered	4	1	Up	plasma membrane		macromolecular complex; protein complex; collagen trimer;	extracellular matrix structural constituent; protein binding; structural molecule activity; binding;	K06236	"COL1AS; collagen, type I/II/III/V/XI/XXIV/XXVII, alpha"	dre04510 Focal adhesion - Danio rerio (zebrafish); dre04512 ECM-receptor interaction - Danio rerio (zebrafish);	IPR001007; IPR000885;	"von Willebrand factor, type C; Fibrillar collagen, C-terminal; "
carp-female_000000054_02529145_02537881	6	7955.ENSDARP00000118091	col1a2	Cluster 4|Cluster 5	Seed	4	1	Up	extracellular		macromolecular complex; protein complex; collagen trimer;	extracellular matrix structural constituent; structural molecule activity;	K06236	"COL1AS; collagen, type I/II/III/V/XI/XXIV/XXVII, alpha"	dre04510 Focal adhesion - Danio rerio (zebrafish); dre04512 ECM-receptor interaction - Danio rerio (zebrafish);	IPR000885;	"Fibrillar collagen, C-terminal; "
carp-female_000000139_00191792_00193181	5	7955.ENSDARP00000069300	ppib	Cluster 4|Cluster 5	Clustered	4	2	Down	mitochondria	cellular protein metabolic process; protein peptidyl-prolyl isomerization; peptidyl-proline modification; primary metabolic process; cellular metabolic process; organic substance metabolic process; protein folding; peptidyl-amino acid modification; metabolic process; cellular macromolecule metabolic process; cellular protein modification process; protein metabolic process; macromolecule metabolic…		peptidyl-prolyl cis-trans isomerase activity; isomerase activity; catalytic activity; cis-trans isomerase activity;	K03768			IPR002130; IPR029000;	Cyclophilin-type peptidyl-prolyl cis-trans isomerase domain; Cyclophilin-like domain;
carp-female_000000304_18586781_18591200	4	7955.ENSDARP00000099727	zgc:171630	Cluster 4|Cluster 5	Clustered	4	3	Down	plasma membrane				K09501			IPR023796;	Serpin domain;
carp-female_000000030_05772694_05782541	4	7955.ENSDARP00000096421	uchl5	Cluster 5|Cluster 4	Seed	4	1	Down	cytosol	modification-dependent macromolecule catabolic process; cellular macromolecule catabolic process; proteolysis involved in cellular protein catabolic process; cellular protein catabolic process; modification-dependent protein catabolic process; cellular protein metabolic process; ubiquitin-dependent protein catabolic process; primary metabolic process; cellular metabolic process; organic substance…	cell; intracellular; cell part;	"ubiquitin-specific protease activity; peptidase activity; ubiquitinyl hydrolase activity; catalytic activity; peptidase activity, acting on L-amino acid peptides; ubiquitin-like protein-specific protease activity; cysteine-type peptidase activity; hydrolase activity; "	K05610			IPR001578;	"Peptidase C12, ubiquitin carboxyl-terminal hydrolase; "
carp-female_000000046_05746299_05753388	5	7955.ENSDARP00000078883	psmd11a	Cluster 5|Cluster 4	Clustered	3.73333	1	Up	nuclear			protein binding; binding;	K03036	PSMD11; 26S proteasome regulatory subunit N6	dre03050 Proteasome - Danio rerio (zebrafish);	IPR000717; IPR011991; IPR011990; IPR013143;	Proteasome component (PCI) domain; Winged helix-turn-helix DNA-binding domain; Tetratricopeptide-like helical domain; PCI/PINT associated module;
carp-female_000000051_04165819_04167331	6	7955.ENSDARP00000028134	zgc:92716	Cluster 5|Cluster 4	Clustered	3.73333	1	Down	mitochondria	modification-dependent macromolecule catabolic process; cellular macromolecule catabolic process; proteolysis involved in cellular protein catabolic process; cellular protein catabolic process; modification-dependent protein catabolic process; cellular protein metabolic process; ubiquitin-dependent protein catabolic process; primary metabolic process; cellular metabolic process; organic substance…	"proteasome core complex, alpha-subunit complex; proteasome complex; cell part; intracellular; proteasome core complex; macromolecular complex; intracellular part; cell; protein complex; "	"endopeptidase activity; threonine-type endopeptidase activity; peptidase activity; threonine-type peptidase activity; catalytic activity; peptidase activity, acting on L-amino acid peptides; hydrolase activity; "	K02730	PSMA6; 20S proteasome subunit alpha 1 [EC:3.4.25.1]	dre03050 Proteasome - Danio rerio (zebrafish);	IPR000426; IPR029055;	"Proteasome alpha-subunit, N-terminal domain; Nucleophile aminohydrolases, N-terminal; "
carp-female_000000058_03950901_03956376	6	7955.ENSDARP00000094762	psmd6	Cluster 5|Cluster 4	Clustered	3.73333	1	Up	cytosol			protein binding; binding;	K03037	PSMD6; 26S proteasome regulatory subunit N7	dre03050 Proteasome - Danio rerio (zebrafish);	IPR000717; IPR011991;	Proteasome component (PCI) domain; Winged helix-turn-helix DNA-binding domain;
carp-female_000000015_02889661_02904599	8	7955.ENSDARP00000117676	psmd1	Cluster 5|Cluster 4	Clustered	3.73333	1	Down	cytosol			binding;	K03032	PSMD1; 26S proteasome regulatory subunit N2	dre03050 Proteasome - Danio rerio (zebrafish);	IPR016024;	Armadillo-type fold;
carp-female_000000026_13019100_13028307	6	7955.ENSDARP00000104098	gpt2	Cluster 6	Clustered	5	1	Down	mitochondria	biosynthetic process; metabolic process;		organic cyclic compound binding; heterocyclic compound binding; catalytic activity; binding; ion binding; anion binding; cofactor binding; pyridoxal phosphate binding;	K00814	GPT; alanine transaminase [EC:2.6.1.2]	"dre01210 2-Oxocarboxylic acid metabolism - Danio rerio (zebrafish); dre01230 Biosynthesis of amino acids - Danio rerio (zebrafish); dre01200 Carbon metabolism - Danio rerio (zebrafish); dre01100 Metabolic pathways - Danio rerio (zebrafish); dre00250 Alanine, aspartate and glutamate metabolism - Danio rerio (zebrafish); dre00220 Arginine biosynthesis - Danio rerio (zebrafish); "	IPR015424; IPR004839; IPR015421; IPR015422;	"Pyridoxal phosphate-dependent transferase; Aminotransferase, class I/classII; Pyridoxal phosphate-dependent transferase, major region, subdomain 1; Pyridoxal phosphate-dependent transferase, major region, subdomain 2; "
carp-female_000000016_05192890_05204267	6	7955.ENSDARP00000060055	tpi1b	Cluster 6	Clustered	5	1	Down	cytosol	single-organism carbohydrate catabolic process; glycolytic process; single-organism catabolic process; small molecule metabolic process; single-organism cellular process; single-organism process; primary metabolic process; carbohydrate metabolic process; cellular metabolic process; organic substance metabolic process; carbohydrate catabolic process; single-organism carbohydrate metabolic process;…		"isomerase activity; intramolecular oxidoreductase activity; triose-phosphate isomerase activity; catalytic activity; intramolecular oxidoreductase activity, interconverting aldoses and ketoses; "	K01803	TPI; triosephosphate isomerase (TIM) [EC:5.3.1.1]	dre00010 Glycolysis / Gluconeogenesis - Danio rerio (zebrafish); dre01230 Biosynthesis of amino acids - Danio rerio (zebrafish); dre01200 Carbon metabolism - Danio rerio (zebrafish); dre01100 Metabolic pathways - Danio rerio (zebrafish); dre01130 Biosynthesis of antibiotics - Danio rerio (zebrafish); dre00562 Inositol phosphate metabolism - Danio rerio (zebrafish); dre00051 Fructose and mannose m…	IPR013785;	Aldolase-type TIM barrel;
carp-female_000000325_07911751_07918447	8	7955.ENSDARP00000027662	pdip5	Cluster 6	Clustered	4.52381	1	Down	cytosol	regulation of cellular process; homeostatic process; regulation of biological quality; regulation of biological process; cell redox homeostasis; single-organism cellular process; cellular homeostasis; single-organism process; cellular process; biological regulation;		isomerase activity; catalytic activity;	K09584	PDIA6; protein disulfide-isomerase A6 [EC:5.3.4.1]	dre04141 Protein processing in endoplasmic reticulum - Danio rerio (zebrafish);	IPR005788; IPR013766; IPR012336;	Disulphide isomerase; Thioredoxin domain; Thioredoxin-like fold;
carp-female_000000013_00870861_00871425	9	7955.ENSDARP00000027389	IDH2	Cluster 6	Clustered	4.7619	1	Up	cytosol	single-organism process; metabolic process; oxidation-reduction process; single-organism metabolic process;		"oxidoreductase activity, acting on CH-OH group of donors; oxidoreductase activity, acting on the CH-OH group of donors, NAD or NADP as acceptor; catalytic activity; oxidoreductase activity; "				IPR024084;	Isopropylmalate dehydrogenase-like domain;
carp-female_000000012_02549682_02550094	9	7955.ENSDARP00000060165	got2a	Cluster 6	Clustered	4.7619	1	Down	"cytosol,mitochondria"	small molecule metabolic process; single-organism cellular process; nitrogen compound metabolic process; single-organism process; biosynthetic process; primary metabolic process; cellular metabolic process; organic substance metabolic process; metabolic process; cellular amino acid metabolic process; single-organism metabolic process; carboxylic acid metabolic process; organic acid metabolic proc…		"organic cyclic compound binding; heterocyclic compound binding; transferase activity, transferring nitrogenous groups; catalytic activity; binding; ion binding; anion binding; transaminase activity; transferase activity; cofactor binding; pyridoxal phosphate binding; "				IPR004839; IPR015424; IPR015421;	"Aminotransferase, class I/classII; Pyridoxal phosphate-dependent transferase; Pyridoxal phosphate-dependent transferase, major region, subdomain 1; "
carp-female_000000001_07577777_07584809	9	7955.ENSDARP00000003738	eno1a	Cluster 6	Clustered	5	1	Up	cytosol	single-organism carbohydrate catabolic process; glycolytic process; single-organism catabolic process; small molecule metabolic process; single-organism cellular process; single-organism process; carbohydrate metabolic process; primary metabolic process; cellular metabolic process; organic substance metabolic process; carbohydrate catabolic process; single-organism carbohydrate metabolic process;…	catalytic complex; cell part; intracellular; cytoplasm; macromolecular complex; intracellular part; cytosolic part; cell; cytosol; protein complex; phosphopyruvate hydratase complex; cytoplasmic part;	magnesium ion binding; phosphopyruvate hydratase activity; catalytic activity; binding; ion binding; metal ion binding; cation binding; lyase activity; hydro-lyase activity; carbon-oxygen lyase activity;				IPR029065; IPR020810; IPR029017; IPR020811;	"Enolase C-terminal domain-like; Enolase, C-terminal; Enolase N-terminal domain-like; Enolase, N-terminal; "
carp-female_000000301_01016615_01022349	10	7955.ENSDARP00000023121	mdh1a	Cluster 6	Clustered	5	2	Up	cytosol	dicarboxylic acid metabolic process; oxidation-reduction process; small molecule metabolic process; single-organism cellular process; single-organism process; carbohydrate metabolic process; primary metabolic process; cellular metabolic process; organic substance metabolic process; metabolic process; single-organism metabolic process; malate metabolic process; carboxylic acid metabolic process; o…		"oxidoreductase activity, acting on CH-OH group of donors; oxidoreductase activity, acting on the CH-OH group of donors, NAD or NADP as acceptor; malate dehydrogenase activity; catalytic activity; L-malate dehydrogenase activity; oxidoreductase activity; "	K00025	MDH1; malate dehydrogenase [EC:1.1.1.37]	dre01200 Carbon metabolism - Danio rerio (zebrafish); dre01100 Metabolic pathways - Danio rerio (zebrafish); dre00620 Pyruvate metabolism - Danio rerio (zebrafish); dre01130 Biosynthesis of antibiotics - Danio rerio (zebrafish); dre00630 Glyoxylate and dicarboxylate metabolism - Danio rerio (zebrafish); dre00270 Cysteine and methionine metabolism - Danio rerio (zebrafish); dre00020 Citrate cycle …	IPR022383; IPR016040; IPR001236; IPR015955;	"Lactate/malate dehydrogenase, C-terminal; NAD(P)-binding domain; Lactate/malate dehydrogenase, N-terminal; Lactate dehydrogenase/glycoside hydrolase, family 4, C-terminal; "
carp-female_000057495_00000122_00001392	22	7955.ENSDARP00000070224	eprs	Cluster 6	Seed	5.5	2	Down	cytosol	cellular aromatic compound metabolic process; cellular protein metabolic process; single-organism process; biosynthetic process; tRNA aminoacylation; cellular metabolic process; organic substance metabolic process; metabolic process; cellular amino acid metabolic process; heterocycle metabolic process; nucleobase-containing compound metabolic process; cellular nitrogen compound metabolic process;…		"ligase activity, forming aminoacyl-tRNA and related compounds; ATP binding; nucleoside phosphate binding; ligase activity, forming carbon-oxygen bonds; ligase activity; nucleoside binding; ion binding; nucleotide binding; organic cyclic compound binding; heterocyclic compound binding; ribonucleoside binding; carbohydrate derivative binding; catalytic activity; ribonucleotide binding; binding; pu…	K14163	EPRS; bifunctional glutamyl/prolyl-tRNA synthetase [EC:6.1.1.17 6.1.1.15]	dre01100 Metabolic pathways - Danio rerio (zebrafish); dre00860 Porphyrin and chlorophyll metabolism - Danio rerio (zebrafish); dre00970 Aminoacyl-tRNA biosynthesis - Danio rerio (zebrafish);	IPR009068; IPR000738;	"S15/NS1, RNA-binding; WHEP-TRS; "
carp-female_000000029_07365981_07371241	28	7955.ENSDARP00000014978	hsp90ab1	Cluster 6	Clustered	4.8	3	Up	cytosol	protein folding; metabolic process; response to stress; cellular protein metabolic process; cellular macromolecule metabolic process; macromolecule metabolic process; protein metabolic process; response to stimulus; primary metabolic process; cellular process; cellular metabolic process; organic substance metabolic process;		ATP binding; nucleoside phosphate binding; nucleoside binding; ion binding; protein binding; nucleotide binding; organic cyclic compound binding; heterocyclic compound binding; ribonucleoside binding; carbohydrate derivative binding; ribonucleotide binding; binding; purine ribonucleoside binding; anion binding; purine ribonucleotide binding; unfolded protein binding; adenyl ribonucleotide binding…	K04079	htpG; molecular chaperone HtpG	dre04914 Progesterone-mediated oocyte maturation - Danio rerio (zebrafish); dre04141 Protein processing in endoplasmic reticulum - Danio rerio (zebrafish); dre04621 NOD-like receptor signaling pathway - Danio rerio (zebrafish);	IPR020575; IPR020568; IPR003594;	"Heat shock protein Hsp90, N-terminal; Ribosomal protein S5 domain 2-type fold; Histidine kinase-like ATPase, C-terminal domain; "
carp-female_000000345_01217590_01224829	10	7955.ENSDARP00000024560	got2b	Cluster 6	Clustered	4.7619	4	Up_Down	mitochondria	small molecule metabolic process; single-organism cellular process; nitrogen compound metabolic process; single-organism process; biosynthetic process; primary metabolic process; cellular metabolic process; organic substance metabolic process; metabolic process; cellular amino acid metabolic process; single-organism metabolic process; carboxylic acid metabolic process; organic acid metabolic proc…		"organic cyclic compound binding; heterocyclic compound binding; transferase activity, transferring nitrogenous groups; catalytic activity; binding; ion binding; anion binding; transaminase activity; transferase activity; cofactor binding; pyridoxal phosphate binding; "	K14455	"GOT2; aspartate aminotransferase, mitochondrial [EC:2.6.1.1]"	"dre00330 Arginine and proline metabolism - Danio rerio (zebrafish); dre01200 Carbon metabolism - Danio rerio (zebrafish); dre00250 Alanine, aspartate and glutamate metabolism - Danio rerio (zebrafish); dre01130 Biosynthesis of antibiotics - Danio rerio (zebrafish); dre00270 Cysteine and methionine metabolism - Danio rerio (zebrafish); dre01100 Metabolic pathways - Danio rerio (zebrafish); dre012…	IPR015424; IPR004839; IPR015421;	"Pyridoxal phosphate-dependent transferase; Aminotransferase, class I/classII; Pyridoxal phosphate-dependent transferase, major region, subdomain 1; "
carp-female_000000012_13619458_13633023	9	7955.ENSDARP00000008646	glud1a	Cluster 6	Clustered	4.7619	5	Up_Down	mitochondria	oxidation-reduction process; small molecule metabolic process; single-organism cellular process; nitrogen compound metabolic process; single-organism process; primary metabolic process; cellular metabolic process; organic substance metabolic process; metabolic process; cellular amino acid metabolic process; single-organism metabolic process; carboxylic acid metabolic process; organic acid metabol…		catalytic activity; oxidoreductase activity;	K00261	GLUD1_2; glutamate dehydrogenase (NAD(P)+) [EC:1.4.1.3]	"dre01200 Carbon metabolism - Danio rerio (zebrafish); dre01100 Metabolic pathways - Danio rerio (zebrafish); dre00910 Nitrogen metabolism - Danio rerio (zebrafish); dre00250 Alanine, aspartate and glutamate metabolism - Danio rerio (zebrafish); dre00220 Arginine biosynthesis - Danio rerio (zebrafish); dre00471 D-Glutamine and D-glutamate metabolism - Danio rerio (zebrafish); "	IPR006096; IPR016040; IPR006097;	"Glutamate/phenylalanine/leucine/valine dehydrogenase, C-terminal; NAD(P)-binding domain; Glutamate/phenylalanine/leucine/valine dehydrogenase, dimerisation domain; "
carp-female_000000018_02338151_02342822	10	7955.ENSDARP00000018458	pdia4	Cluster 6	Clustered	4.46429	5	Up_Down	cytosol	regulation of cellular process; homeostatic process; regulation of biological quality; regulation of biological process; cell redox homeostasis; single-organism cellular process; cellular homeostasis; single-organism process; cellular process; biological regulation;	organelle; intracellular membrane-bounded organelle; intracellular organelle; endoplasmic reticulum; cell part; intracellular; cytoplasm; endomembrane system; intracellular part; membrane-bounded organelle; cell; cytoplasmic part;	isomerase activity; catalytic activity;	K09582	PDIA4; protein disulfide-isomerase A4 [EC:5.3.4.1]	dre04141 Protein processing in endoplasmic reticulum - Danio rerio (zebrafish);	IPR005788; IPR013766; IPR012336;	Disulphide isomerase; Thioredoxin domain; Thioredoxin-like fold;
carp-female_000000020_06802059_06808618	17	7955.ENSDARP00000013441	hsp90b1	Cluster 6	Clustered	4.8	6	Down	endoplasmic reticulum	protein folding; metabolic process; response to stress; cellular protein metabolic process; cellular macromolecule metabolic process; macromolecule metabolic process; protein metabolic process; response to stimulus; primary metabolic process; cellular process; cellular metabolic process; organic substance metabolic process;		ATP binding; nucleoside phosphate binding; nucleoside binding; ion binding; protein binding; nucleotide binding; organic cyclic compound binding; heterocyclic compound binding; ribonucleoside binding; carbohydrate derivative binding; ribonucleotide binding; binding; purine ribonucleoside binding; anion binding; purine ribonucleotide binding; unfolded protein binding; adenyl ribonucleotide binding…	K09487	HSP90B; heat shock protein 90kDa beta	dre04141 Protein processing in endoplasmic reticulum - Danio rerio (zebrafish); dre04621 NOD-like receptor signaling pathway - Danio rerio (zebrafish);	IPR020575; IPR020568; IPR003594;	"Heat shock protein Hsp90, N-terminal; Ribosomal protein S5 domain 2-type fold; Histidine kinase-like ATPase, C-terminal domain; "
carp-female_000000013_00862608_00869073	8	7955.ENSDARP00000023774	idh1	Cluster 6	Clustered	4.7619	7	Up	cytosol	tricarboxylic acid metabolic process; metabolic process; oxidation-reduction process; single-organism metabolic process; small molecule metabolic process; single-organism cellular process; carboxylic acid metabolic process; single-organism process; isocitrate metabolic process; organic acid metabolic process; cellular metabolic process; cellular process; oxoacid metabolic process; organic substan…		"magnesium ion binding; nucleoside phosphate binding; ion binding; isocitrate dehydrogenase activity; nucleotide binding; cofactor binding; oxidoreductase activity; oxidoreductase activity, acting on CH-OH group of donors; heterocyclic compound binding; organic cyclic compound binding; oxidoreductase activity, acting on the CH-OH group of donors, NAD or NADP as acceptor; catalytic activity; NAD b…	K00031	IDH1; isocitrate dehydrogenase [EC:1.1.1.42]	dre01200 Carbon metabolism - Danio rerio (zebrafish); dre01130 Biosynthesis of antibiotics - Danio rerio (zebrafish); dre00480 Glutathione metabolism - Danio rerio (zebrafish); dre04146 Peroxisome - Danio rerio (zebrafish); dre00020 Citrate cycle (TCA cycle) - Danio rerio (zebrafish); dre01100 Metabolic pathways - Danio rerio (zebrafish); dre01230 Biosynthesis of amino acids - Danio rerio (zebraf…	IPR024084;	Isopropylmalate dehydrogenase-like domain;
carp-female_000000112_00655682_00669456	10	7955.ENSDARP00000093898	p4hb	Cluster 6	Clustered	4.46429	8	Down	endoplasmic reticulum	regulation of cellular process; homeostatic process; regulation of biological quality; regulation of biological process; cell redox homeostasis; single-organism cellular process; cellular homeostasis; single-organism process; cellular process; biological regulation;		isomerase activity; catalytic activity;	K09580	PDIA1; protein disulfide-isomerase A1 [EC:5.3.4.1]	dre04141 Protein processing in endoplasmic reticulum - Danio rerio (zebrafish);	IPR005788; IPR013766; IPR012336;	Disulphide isomerase; Thioredoxin domain; Thioredoxin-like fold;
carp-female_000000013_08098898_08099508	4	7955.ENSDARP00000099928	fb78f10	Cluster 7	Clustered	3	1	Down	cytosol	single-organism process; metabolic process; oxidation-reduction process; single-organism metabolic process;	membrane;	"2 iron, 2 sulfur cluster binding; ubiquinol-cytochrome-c reductase activity; ion transmembrane transporter activity; oxidoreductase activity, acting on diphenols and related substances as donors; substrate-specific transporter activity; monovalent inorganic cation transmembrane transporter activity; hydrogen ion transmembrane transporter activity; oxidoreductase activity, acting on diphenols and…	K00411	UQCRFS1; ubiquinol-cytochrome c reductase iron-sulfur subunit [EC:1.10.2.2]	dre04260 Cardiac muscle contraction - Danio rerio (zebrafish); dre01100 Metabolic pathways - Danio rerio (zebrafish); dre00190 Oxidative phosphorylation - Danio rerio (zebrafish);	IPR006317; IPR017941; IPR005805; IPR004192;	"Ubiquinol-cytochrome c reductase, iron-sulphur subunit; Rieske [2Fe-2S] iron-sulphur domain; Rieske iron-sulphur protein, C-terminal; Ubiquinol cytochrome reductase, transmembrane domain; "
carp-female_000000127_01668221_01681515	6	7955.ENSDARP00000033622	slc25a3b	Cluster 7	Clustered	3	1	Up	plasma membrane			organic cyclic compound binding; heterocyclic compound binding; DNA binding; binding; nucleic acid binding;	K15102			IPR023395; IPR013146; IPR003887; IPR011015;	Mitochondrial carrier domain; LEM-like domain; LEM domain; LEM/LEM-like domain;
carp-female_000000152_01375796_01378931	6	7955.ENSDARP00000121444	sdhc	Cluster 7	Clustered	3	2	Down	plasma membrane	tricarboxylic acid metabolic process; oxidation-reduction process; small molecule metabolic process; single-organism cellular process; tricarboxylic acid cycle; single-organism process; primary metabolic process; cellular respiration; cellular metabolic process; organic substance metabolic process; citrate metabolic process; metabolic process; generation of precursor metabolites and energy; aerob…	membrane; catalytic complex; cell part; intracellular; membrane part; oxidoreductase complex; respiratory chain complex II; macromolecular complex; intracellular part; succinate dehydrogenase complex; cell; protein complex; respiratory chain;	"oxidoreductase activity, acting on the CH-CH group of donors; electron carrier activity; succinate dehydrogenase activity; catalytic activity; oxidoreductase activity; "	K00236	SDHC; succinate dehydrogenase (ubiquinone) cytochrome b560 subunit	dre01200 Carbon metabolism - Danio rerio (zebrafish); dre01100 Metabolic pathways - Danio rerio (zebrafish); dre01130 Biosynthesis of antibiotics - Danio rerio (zebrafish); dre00190 Oxidative phosphorylation - Danio rerio (zebrafish); dre00020 Citrate cycle (TCA cycle) - Danio rerio (zebrafish);
carp-female_000000187_00277107_00282018	8	7955.ENSDARP00000027947	atp5a1	Cluster 7	Clustered	3	3	Up	cytoskeleton	"nucleoside metabolic process; purine nucleoside metabolic process; purine ribonucleoside monophosphate metabolic process; nucleotide metabolic process; energy coupled proton transmembrane transport, against electrochemical gradient; single-organism process; biosynthetic process; nucleoside biosynthetic process; purine ribonucleoside biosynthetic process; ribonucleoside monophosphate biosynthetic…	"proton-transporting ATP synthase complex, catalytic core F(1); membrane; membrane part; cell part; intracellular; proton-transporting two-sector ATPase complex; macromolecular complex; proton-transporting two-sector ATPase complex, catalytic domain; intracellular part; protein complex; cell; proton-transporting ATP synthase complex; "	"ATPase activity, coupled to transmembrane movement of ions; nucleoside phosphate binding; primary active transmembrane transporter activity; substrate-specific transporter activity; ATPase activity, coupled to transmembrane movement of ions, rotational mechanism; hydrolase activity, acting on acid anhydrides; monovalent inorganic cation transmembrane transporter activity; hydrolase activity; hyd…	K02132	ATPeF1A; F-type H+-transporting ATPase subunit alpha	dre01100 Metabolic pathways - Danio rerio (zebrafish); dre00190 Oxidative phosphorylation - Danio rerio (zebrafish);	IPR000793; IPR004100; IPR000194; IPR027417; IPR023366;	"ATPase, F1/V1/A1 complex, alpha/beta subunit, C-terminal; ATPase, F1 complex alpha/beta subunit, N-terminal domain; ATPase, F1/V1/A1 complex, alpha/beta subunit, nucleotide-binding domain; P-loop containing nucleoside triphosphate hydrolase; ATP synthase subunit alpha-like domain; "
carp-female_000000019_01740386_01743210	10	7955.ENSDARP00000066929	atp5c1	Cluster 7	Seed	3	5	Up	mitochondria	"nucleoside metabolic process; purine nucleoside metabolic process; purine ribonucleoside monophosphate metabolic process; nucleotide metabolic process; single-organism process; purine ribonucleoside biosynthetic process; nucleoside biosynthetic process; biosynthetic process; ribonucleoside monophosphate biosynthetic process; cellular metabolic process; phosphate-containing compound metabolic pro…	"proton-transporting ATP synthase complex, catalytic core F(1); membrane; membrane part; cell part; intracellular; proton-transporting two-sector ATPase complex; macromolecular complex; proton-transporting two-sector ATPase complex, catalytic domain; intracellular part; protein complex; cell; proton-transporting ATP synthase complex; "	"active transmembrane transporter activity; ATPase activity, coupled to transmembrane movement of ions; ion transmembrane transporter activity; primary active transmembrane transporter activity; ATPase activity, coupled to transmembrane movement of ions, rotational mechanism; hydrolase activity, acting on acid anhydrides; substrate-specific transporter activity; monovalent inorganic cation transm…	K02136	ATPeF1G; F-type H+-transporting ATPase subunit gamma	dre01100 Metabolic pathways - Danio rerio (zebrafish); dre00190 Oxidative phosphorylation - Danio rerio (zebrafish);	IPR023633;	"ATPase, F1 complex, gamma subunit domain; "
carp-female_000000063_03667811_03688065	4	7955.ENSDARP00000056918	nsfb	Cluster 8	Clustered	2	1	Down	cytosol			ATP binding; nucleoside phosphate binding; nucleoside binding; ion binding; nucleotide binding; organic cyclic compound binding; heterocyclic compound binding; ribonucleoside binding; carbohydrate derivative binding; ribonucleotide binding; binding; purine ribonucleoside binding; anion binding; purine ribonucleotide binding; adenyl ribonucleotide binding; adenyl nucleotide binding; purine nucleos…	K06027			IPR029067; IPR003593; IPR003959; IPR004201; IPR027417;	"CDC48 domain 2-like; AAA+ ATPase domain; ATPase, AAA-type, core; CDC48, domain 2; P-loop containing nucleoside triphosphate hydrolase; "
carp-female_000000029_05421189_05424167	5	7955.ENSDARP00000060684	tmed10	Cluster 8	Clustered	1.66667	3	Down	endoplasmic reticulum	transport; localization; establishment of localization;	intrinsic component of membrane; membrane; integral component of membrane; membrane part;					IPR009038;	GOLD;
carp-female_000000020_02638385_02646586	3	7955.ENSDARP00000043659	copg2	Cluster 8	Clustered	1.66667	4	Down	"cytosol,nuclear"	establishment of protein localization; transport; intracellular transport; cellular macromolecule localization; establishment of localization in cell; vesicle-mediated transport; intracellular protein transport; organic substance transport; protein localization; macromolecule localization; cellular protein localization; localization; protein transport; establishment of localization; cellular loca…	membrane; cytoplasmic vesicle; organelle membrane; membrane-bounded vesicle; cytoplasmic membrane-bounded vesicle; COPI-coated vesicle; vesicle; Golgi-associated vesicle membrane; cytoplasm; cytoplasmic vesicle part; macromolecular complex; intracellular part; vesicle coat; COPI-coated vesicle membrane; cell; organelle part; coated vesicle membrane; COPI vesicle coat; intracellular; cell part; me…	structural molecule activity; binding;	K17267			IPR013040; IPR011989; IPR016024; IPR015873; IPR009028; IPR002553; IPR013041;	"Coatomer, gamma subunit, appendage, Ig-like subdomain; Armadillo-like helical; Armadillo-type fold; Clathrin alpha-adaptin/coatomer adaptor, appendage, C-terminal subdomain; Coatomer/calthrin adaptor appendage, C-terminal subdomain; Clathrin/coatomer adaptor, adaptin-like, N-terminal; Coatomer/clathrin adaptor appendage, Ig-like subdomain; "
carp-female_000000060_00057848_00094445	7	7955.ENSDARP00000029477	DYNC1H1	Cluster 8	Seed	2	6	Up	nuclear	single-organism cellular process; microtubule-based movement; movement of cell or subcellular component; single-organism process; cellular process; microtubule-based process;	intracellular organelle; intracellular non-membrane-bounded organelle; cytoskeletal part; intracellular organelle part; macromolecular complex; intracellular part; dynein complex; microtubule associated complex; cell; organelle part; non-membrane-bounded organelle; organelle; cytoskeleton; catalytic complex; microtubule cytoskeleton; intracellular; cell part; protein complex;	"ATP binding; motor activity; nucleoside phosphate binding; nucleoside binding; ion binding; hydrolase activity, acting on acid anhydrides; hydrolase activity; nucleotide binding; nucleoside-triphosphatase activity; ATPase activity; organic cyclic compound binding; heterocyclic compound binding; ribonucleoside binding; carbohydrate derivative binding; pyrophosphatase activity; catalytic activity;…	K10413	"DYNC1H; dynein heavy chain 1, cytosolic"	dre04145 Phagosome - Danio rerio (zebrafish); dre05132 Salmonella infection - Danio rerio (zebrafish);	IPR024317; IPR004273; IPR011704; IPR003593; IPR013602; IPR024743; IPR027417; IPR013594;	"Dynein heavy chain, P-loop containing D4 domain; Dynein heavy chain domain; ATPase, dynein-related, AAA domain; AAA+ ATPase domain; Dynein heavy chain, domain-2; Dynein heavy chain, coiled coil stalk; P-loop containing nucleoside triphosphate hydrolase; Dynein heavy chain, domain-1; "
carp-female_000000030_10664189_10683103	2	7955.ENSDARP00000049625	mcm2	Cluster 9|Cluster 12	Clustered	2	1	Up	mitochondria	DNA replication; DNA catabolic process; cellular aromatic compound metabolic process; DNA metabolic process; biosynthetic process; cellular metabolic process; organic substance metabolic process; cellular nitrogen compound catabolic process; metabolic process; DNA replication initiation; heterocycle metabolic process; nucleobase-containing compound metabolic process; cellular catabolic process; o…	organelle; intracellular membrane-bounded organelle; intracellular organelle; nucleus; cell part; intracellular; macromolecular complex; intracellular part; MCM complex; protein complex; membrane-bounded organelle; cell;	"DNA binding; ATP binding; deoxyribonuclease activity; nucleoside phosphate binding; helicase activity; nucleoside binding; ion binding; hydrolase activity, acting on acid anhydrides; hydrolase activity; nucleotide binding; nucleoside-triphosphatase activity; heterocyclic compound binding; organic cyclic compound binding; ribonucleoside binding; carbohydrate derivative binding; pyrophosphatase ac…	K02540	MCM2; DNA replication licensing factor MCM2 [EC:3.6.4.12]	dre04110 Cell cycle - Danio rerio (zebrafish); dre03030 DNA replication - Danio rerio (zebrafish);	IPR012340; IPR027417; IPR027925; IPR005135;	"Nucleic acid-binding, OB-fold; P-loop containing nucleoside triphosphate hydrolase; MCM N-terminal domain; Endonuclease/exonuclease/phosphatase; "
carp-female_000000057_02656843_02688559	2	7955.ENSDARP00000045970	pbrm1	Cluster 9|Cluster 12	Clustered	2	1	Up	nuclear	protein glycosylation; macromolecule glycosylation; glycoprotein biosynthetic process; single-organism cellular process; cellular protein metabolic process; glycoprotein metabolic process; single-organism process; biosynthetic process; primary metabolic process; carbohydrate metabolic process; cellular metabolic process; organic substance biosynthetic process; cellular biosynthetic process; organ…	membrane; intracellular organelle; endoplasmic reticulum; cytoplasm; intrinsic component of membrane; endomembrane system; intracellular part; cell; integral component of membrane; intracellular membrane-bounded organelle; organelle; intracellular; cell part; membrane part; membrane-bounded organelle; cytoplasmic part;	"dolichyl-diphosphooligosaccharide-protein glycotransferase activity; transferase activity, transferring hexosyl groups; catalytic activity; binding; macromolecular complex binding; transferase activity, transferring glycosyl groups; protein binding; chromatin binding; transferase activity; oligosaccharyl transferase activity; "	K11757			IPR001025; IPR009071; IPR001487;	Bromo adjacent homology (BAH) domain; High mobility group box domain; Bromodomain;
carp-female_000000054_08013660_08018583	4	7955.ENSDARP00000112131	rbb4	Cluster 9|Cluster 12	Clustered	2	1	Up	extracellular			protein binding; binding;	K10752			IPR022052; IPR017986; IPR015943;	"Histone-binding protein RBBP4, N-terminal; WD40-repeat-containing domain; WD40/YVTN repeat-like-containing domain; "
carp-female_000000030_06658256_06687802	5	7955.ENSDARP00000081684	crebbpa	Cluster 9|Cluster 12	Clustered	2	1	Up	nuclear	"internal peptidyl-lysine acetylation; regulation of cellular process; cellular component organization; regulation of macromolecule metabolic process; histone modification; regulation of nucleobase-containing compound metabolic process; cellular protein metabolic process; single-organism process; cellular metabolic process; organic substance metabolic process; peptidyl-lysine modification; regula…	intracellular organelle; intracellular organelle part; macromolecular complex; nuclear lumen; intracellular part; transferase complex; cell; histone acetyltransferase complex; organelle part; membrane-enclosed lumen; intracellular membrane-bounded organelle; organelle; catalytic complex; nucleoplasm; nucleus; protein acetyltransferase complex; intracellular organelle lumen; intracellular; cell pa…	"ion binding; protein binding; zinc ion binding; transcription cofactor activity; transferase activity, transferring acyl groups other than amino-acyl groups; N-acetyltransferase activity; acetyltransferase activity; N-acyltransferase activity; transferase activity, transferring acyl groups; histone acetyltransferase activity; transition metal ion binding; catalytic activity; binding; acetyl-CoA:…	K04498	EP300; E1A/CREB-binding protein [EC:2.3.1.48]	dre04916 Melanogenesis - Danio rerio (zebrafish); dre04350 TGF-beta signaling pathway - Danio rerio (zebrafish); dre04330 Notch signaling pathway - Danio rerio (zebrafish); dre04630 Jak-STAT signaling pathway - Danio rerio (zebrafish); dre04068 FoxO signaling pathway - Danio rerio (zebrafish); dre04310 Wnt signaling pathway - Danio rerio (zebrafish); dre04110 Cell cycle - Danio rerio (zebrafish);…	IPR014744; IPR003101; IPR000197; IPR010303; IPR009110; IPR000433; IPR001487;	"Nuclear receptor coactivator, CREB-bp-like, interlocking; Coactivator CBP, KIX domain; Zinc finger, TAZ-type; Domain of unknown function DUF902, CREBbp; Nuclear receptor coactivator, interlocking; Zinc finger, ZZ-type; Bromodomain; "
carp-female_000000027_03524553_03546701	4	7955.ENSDARP00000103197	smarcc1a	Cluster 9|Cluster 12	Clustered	1.66667	2	Down	nuclear			organic cyclic compound binding; heterocyclic compound binding; DNA binding; binding; macromolecular complex binding; nucleic acid binding; protein binding; chromatin binding;	K11649			IPR011991; IPR001005; IPR009057; IPR023780; IPR007526; IPR017884; IPR000953; IPR001357;	Winged helix-turn-helix DNA-binding domain; SANT/Myb domain; Homeodomain-like; Chromo domain; SWIRM domain; SANT domain; Chromo/chromo shadow domain; BRCT domain;
carp-female_000000110_03669983_03685620	4	7955.ENSDARP00000114529	ssrp1a	Cluster 9|Cluster 12	Seed	2	2	Down	nuclear		organelle; intracellular membrane-bounded organelle; intracellular organelle; nucleus; cell part; intracellular; intracellular part; membrane-bounded organelle; cell;	organic cyclic compound binding; heterocyclic compound binding; DNA binding; binding; nucleic acid binding;	K09272			IPR013719; IPR011993; IPR009071; IPR024954;	Domain of unknown function DUF1747; Pleckstrin homology-like domain; High mobility group box domain; SSRP1 domain;
carp-female_000000355_00973054_01017573	9	7955.ENSDARP00000108088	top2b	Cluster 9|Cluster 12	Clustered	1.66667	3	Up	nuclear	cellular component organization; cellular aromatic compound metabolic process; DNA metabolic process; organic cyclic compound metabolic process; nitrogen compound metabolic process; primary metabolic process; cellular metabolic process; DNA topological change; organic substance metabolic process; metabolic process; chromosome organization; nucleic acid metabolic process; heterocycle metabolic pro…		"DNA binding; ATP binding; nucleoside phosphate binding; nucleoside binding; ion binding; hydrolase activity, acting on acid anhydrides; hydrolase activity; nucleotide binding; nucleoside-triphosphatase activity; ATPase activity; heterocyclic compound binding; organic cyclic compound binding; ribonucleoside binding; carbohydrate derivative binding; pyrophosphatase activity; isomerase activity; DN…	K03164			IPR002205; IPR013758; IPR013757; IPR013506; IPR003594; IPR013759; IPR006171; IPR020568; IPR024946; IPR014721; IPR013760;	"DNA topoisomerase, type IIA, subunit A/C-terminal; DNA topoisomerase, type IIA, subunit A/ C-terminal, alpha-beta; Type IIA DNA topoisomerase subunit A, alpha-helical domain; DNA topoisomerase, type IIA, subunit B, domain 2; Histidine kinase-like ATPase, C-terminal domain; DNA topoisomerase, type IIA, central domain; Toprim domain; Ribosomal protein S5 domain 2-type fold; Arginine repressor C-te…
carp-female_000000063_03832086_03844644	1	7955.ENSDARP00000099301	capg		Unclustered	0	1	Up	cytosol			actin binding; protein binding; cytoskeletal protein binding; binding;	K10368			IPR029006; IPR007123;	ADF-H/Gelsolin-like domain; Gelsolin-like domain;
carp-female_000000186_00000433_00010367	1	7955.ENSDARP00000096921	lonp1		Unclustered	0	1	Down	"cytosol,mitochondria"	proteolysis involved in cellular protein catabolic process; cellular macromolecule catabolic process; cellular protein catabolic process; cellular protein metabolic process; primary metabolic process; cellular metabolic process; organic substance metabolic process; organic substance catabolic process; metabolic process; protein catabolic process; macromolecule catabolic process; cellular macromol…		"ATP binding; peptidase activity; nucleoside phosphate binding; nucleoside binding; ion binding; serine-type peptidase activity; hydrolase activity, acting on acid anhydrides; hydrolase activity; nucleotide binding; nucleoside-triphosphatase activity; ATP-dependent peptidase activity; ATPase activity; endopeptidase activity; serine-type endopeptidase activity; organic cyclic compound binding; het…	K08675			IPR003959; IPR015947; IPR027417; IPR008269; IPR003111; IPR003593; IPR020568; IPR014721;	"ATPase, AAA-type, core; PUA-like domain; P-loop containing nucleoside triphosphate hydrolase; Peptidase S16, Lon C-terminal; Peptidase S16, lon N-terminal; AAA+ ATPase domain; Ribosomal protein S5 domain 2-type fold; Ribosomal protein S5 domain 2-type fold, subgroup; "
carp-female_000000001_04465168_04466295	1	7955.ENSDARP00000123487	cdc42l2		Unclustered	0	1	Down	cytosol	regulation of cellular process; single organism signaling; cellular response to stimulus; intracellular signal transduction; single-organism cellular process; single-organism process; organic substance transport; small GTPase mediated signal transduction; signaling; response to stimulus; protein transport; establishment of localization; establishment of protein localization; transport; signal tra…	membrane; cell; intracellular; cell part;	nucleoside phosphate binding; nucleoside binding; ion binding; nucleotide binding; organic cyclic compound binding; heterocyclic compound binding; ribonucleoside binding; carbohydrate derivative binding; ribonucleotide binding; binding; purine ribonucleoside binding; anion binding; purine ribonucleotide binding; purine nucleoside binding; guanyl ribonucleotide binding; guanyl nucleotide binding; …	K04393	CDC42; cell division control protein 42	dre04510 Focal adhesion - Danio rerio (zebrafish); dre04912 GnRH signaling pathway - Danio rerio (zebrafish); dre04370 VEGF signaling pathway - Danio rerio (zebrafish); dre05132 Salmonella infection - Danio rerio (zebrafish); dre04810 Regulation of actin cytoskeleton - Danio rerio (zebrafish); dre04010 MAPK signaling pathway - Danio rerio (zebrafish); dre04530 Tight junction - Danio rerio (zebraf…	IPR005225; IPR027417;	Small GTP-binding protein domain; P-loop containing nucleoside triphosphate hydrolase;
carp-female_000000004_01859136_01861721	1	7955.ENSDARP00000043498	sec22ba		Unclustered	0	1	Down	cytosol	transport; localization; vesicle-mediated transport; establishment of localization;	intrinsic component of membrane; membrane; integral component of membrane; membrane part;		K08517	SEC22; vesicle transport protein SEC22	dre04145 Phagosome - Danio rerio (zebrafish); dre04130 SNARE interactions in vesicular transport - Danio rerio (zebrafish);	IPR010908; IPR011012; IPR001388;	Longin domain; Longin-like domain; Synaptobrevin;
carp-female_000000063_04633004_04663849	1	7955.ENSDARP00000107489	psme4b		Unclustered	0	1	Up	nuclear			binding;	K06699	PSME4; proteasome activator subunit 4	dre03050 Proteasome - Danio rerio (zebrafish);	IPR011989; IPR016024;	Armadillo-like helical; Armadillo-type fold;
carp-female_000000006_09004949_09014310	1	7955.ENSDARP00000026895	gsna		Unclustered	0	1	Up	mitochondria			actin binding; protein binding; cytoskeletal protein binding; binding;	K05768	GSN; gelsolin	dre04810 Regulation of actin cytoskeleton - Danio rerio (zebrafish);	IPR029006; IPR007123;	ADF-H/Gelsolin-like domain; Gelsolin-like domain;
carp-female_000000113_01259501_01275141	1	7955.ENSDARP00000101616	brd4		Unclustered	0	1	Down	nuclear			protein binding; binding;	K11722			IPR027353; IPR001487;	NET domain; Bromodomain;
carp-female_000000140_00043760_00065477	1	7955.ENSDARP00000113084	ahrrb		Unclustered	0	1	Up	mitochondria	"regulation of cellular process; single organism signaling; regulation of gene expression; cellular response to stimulus; regulation of transcription, DNA-templated; regulation of cellular biosynthetic process; regulation of primary metabolic process; regulation of macromolecule metabolic process; regulation of nucleobase-containing compound metabolic process; single-organism cellular process; si…		protein binding; molecular transducer activity; signal transducer activity; binding; protein dimerization activity;	K09094			IPR013767; IPR000014; IPR011598;	"PAS fold; PAS domain; Myc-type, basic helix-loop-helix (bHLH) domain; "
carp-female_000000342_00072012_00080301	1	7955.ENSDARP00000056537	zgc:55733		Unclustered	0	1	Up	nuclear			organic cyclic compound binding; heterocyclic compound binding; nucleoside phosphate binding; binding; nucleic acid binding; nucleotide binding; small molecule binding;	K12884	HNRNPC; heterogeneous nuclear ribonucleoprotein C1/C2	dre03040 Spliceosome - Danio rerio (zebrafish);	IPR000504; IPR012677;	RNA recognition motif domain; Nucleotide-binding alpha-beta plait domain;
carp-female_000000027_10574326_10578596	1	7955.ENSDARP00000118182	arid1aa		Unclustered	0	1	Up	nuclear	cellular component organization; chromatin remodeling; chromosome organization; organelle organization; chromatin organization; cellular process; macromolecular complex subunit organization; cellular component organization or biogenesis; chromatin modification;	intracellular membrane-bounded organelle; organelle; intracellular organelle; nucleus; intracellular; cell part; intracellular organelle part; macromolecular complex; intracellular part; membrane-bounded organelle; protein complex; cell; SWI/SNF superfamily-type complex; BAF-type complex; organelle part; nuclear part;	binding;	K11653			IPR016024;	Armadillo-type fold;
carp-female_000000119_02372562_02375184	1	7955.ENSDARP00000039210	trappc5		Unclustered	0	1	Up	mitochondria							IPR024096;	NO signalling/Golgi transport ligand-binding domain;
carp-female_000000010_04374856_04376532	1	7955.ENSDARP00000123314	cenph		Unclustered	0	1	Up	nuclear	cellular component biogenesis; cellular component organization; cellular macromolecular complex assembly; protein complex subunit organization; centromere complex assembly; macromolecular complex subunit organization; kinetochore assembly; protein-DNA complex assembly; chromosome organization; organelle assembly; cellular component assembly; macromolecular complex assembly; organelle organization…	"intracellular organelle; intracellular non-membrane-bounded organelle; intracellular organelle part; macromolecular complex; intracellular part; cell; organelle part; chromosomal part; non-membrane-bounded organelle; organelle; chromosomal region; cell part; intracellular; chromosome; chromosome, centromeric region; protein complex; kinetochore; "		K11500
carp-female_000000339_07374562_07376423	1	7955.ENSDARP00000061148	zgc:55461		Unclustered	0	1	Up	nuclear	cellular component biogenesis; cellular component organization; cellular macromolecular complex assembly; protein complex subunit organization; single-organism cellular process; single-organism process; microtubule-based process; macromolecular complex subunit organization; cellular component assembly; macromolecular complex assembly; protein polymerization; protein complex biogenesis; cellular p…	intracellular organelle; microtubule; intracellular non-membrane-bounded organelle; cytoskeletal part; intracellular organelle part; macromolecular complex; intracellular part; cell; organelle part; non-membrane-bounded organelle; organelle; cytoskeleton; microtubule cytoskeleton; cell part; intracellular; protein complex;	"nucleoside phosphate binding; nucleoside binding; ion binding; hydrolase activity, acting on acid anhydrides; hydrolase activity; nucleotide binding; nucleoside-triphosphatase activity; organic cyclic compound binding; heterocyclic compound binding; ribonucleoside binding; carbohydrate derivative binding; pyrophosphatase activity; catalytic activity; structural constituent of cytoskeleton; ribon…	K07375	TUBB; tubulin beta	dre04145 Phagosome - Danio rerio (zebrafish); dre04540 Gap junction - Danio rerio (zebrafish);	IPR003008; IPR023123; IPR018316; IPR008280;	"Tubulin/FtsZ, GTPase domain; Tubulin, C-terminal; Tubulin/FtsZ, 2-layer sandwich domain; Tubulin/FtsZ, C-terminal; "
carp-female_000000110_00479846_00482461	1	7955.ENSDARP00000041278	tubb4b		Unclustered	0	1	Up	cytosol	cellular component biogenesis; cellular component organization; cellular macromolecular complex assembly; protein complex subunit organization; single-organism cellular process; single-organism process; microtubule-based process; macromolecular complex subunit organization; cellular component assembly; macromolecular complex assembly; protein polymerization; protein complex biogenesis; cellular p…	intracellular organelle; microtubule; intracellular non-membrane-bounded organelle; cytoskeletal part; intracellular organelle part; macromolecular complex; intracellular part; cell; organelle part; non-membrane-bounded organelle; organelle; cytoskeleton; microtubule cytoskeleton; cell part; intracellular; protein complex;	"nucleoside phosphate binding; nucleoside binding; ion binding; hydrolase activity, acting on acid anhydrides; hydrolase activity; nucleotide binding; nucleoside-triphosphatase activity; organic cyclic compound binding; heterocyclic compound binding; ribonucleoside binding; carbohydrate derivative binding; pyrophosphatase activity; ribonucleotide binding; structural constituent of cytoskeleton; c…	K07375	TUBB; tubulin beta	dre04145 Phagosome - Danio rerio (zebrafish); dre04540 Gap junction - Danio rerio (zebrafish);	IPR003008; IPR023123; IPR008280; IPR018316;	"Tubulin/FtsZ, GTPase domain; Tubulin, C-terminal; Tubulin/FtsZ, C-terminal; Tubulin/FtsZ, 2-layer sandwich domain; "
carp-female_000000181_00246986_00251367	1	7955.ENSDARP00000002175	zgc:65894		Unclustered	0	1	Down	nuclear	cellular component biogenesis; cellular component organization; cellular macromolecular complex assembly; protein complex subunit organization; single-organism cellular process; single-organism process; microtubule-based process; macromolecular complex subunit organization; cellular component assembly; macromolecular complex assembly; protein polymerization; protein complex biogenesis; cellular p…	intracellular organelle; microtubule; intracellular non-membrane-bounded organelle; cytoskeletal part; intracellular organelle part; macromolecular complex; intracellular part; cell; organelle part; non-membrane-bounded organelle; organelle; cytoskeleton; microtubule cytoskeleton; cell part; intracellular; protein complex;	"nucleoside phosphate binding; nucleoside binding; ion binding; hydrolase activity, acting on acid anhydrides; hydrolase activity; nucleotide binding; nucleoside-triphosphatase activity; organic cyclic compound binding; heterocyclic compound binding; ribonucleoside binding; carbohydrate derivative binding; pyrophosphatase activity; catalytic activity; structural constituent of cytoskeleton; ribon…	K07375	TUBB; tubulin beta	dre04145 Phagosome - Danio rerio (zebrafish); dre04540 Gap junction - Danio rerio (zebrafish);	IPR003008; IPR023123; IPR008280; IPR018316;	"Tubulin/FtsZ, GTPase domain; Tubulin, C-terminal; Tubulin/FtsZ, C-terminal; Tubulin/FtsZ, 2-layer sandwich domain; "
carp-female_000000339_01670839_01675182	1	7955.ENSDARP00000008663	prps1a		Unclustered	0	1	Down	cytosol	nucleotide biosynthetic process; cellular aromatic compound metabolic process; nucleotide metabolic process; single-organism process; biosynthetic process; ribonucleoside monophosphate biosynthetic process; cellular metabolic process; phosphate-containing compound metabolic process; organic substance metabolic process; metabolic process; heterocycle metabolic process; aromatic compound biosynthet…		"magnesium ion binding; ribose phosphate diphosphokinase activity; catalytic activity; binding; ion binding; metal ion binding; cation binding; diphosphotransferase activity; transferase activity; transferase activity, transferring phosphorus-containing groups; "	K00948	PRPS; ribose-phosphate pyrophosphokinase [EC:2.7.6.1]	dre01230 Biosynthesis of amino acids - Danio rerio (zebrafish); dre01200 Carbon metabolism - Danio rerio (zebrafish); dre01100 Metabolic pathways - Danio rerio (zebrafish); dre01130 Biosynthesis of antibiotics - Danio rerio (zebrafish); dre00230 Purine metabolism - Danio rerio (zebrafish); dre00030 Pentose phosphate pathway - Danio rerio (zebrafish);	IPR029099; IPR029057;	"Ribose-phosphate pyrophosphokinase, N-terminal domain; Phosphoribosyltransferase-like; "
carp-female_000000050_05881217_05905972	1	7955.ENSDARP00000123285	mfn2		Unclustered	0	1	Down	"cytosol,nuclear"	cellular component organization; single-organism organelle organization; organelle organization; mitochondrion organization; membrane organization; single-organism cellular process; single-organism process; mitochondrial fusion; membrane fusion; single-organism membrane organization; organelle fusion; single-organism membrane fusion; cellular process; cellular component organization or biogenesis;	intracellular organelle; membrane; outer membrane; mitochondrial part; bounding membrane of organelle; organelle membrane; mitochondrial outer membrane; cytoplasm; intracellular organelle part; organelle envelope; intrinsic component of membrane; intracellular part; cell; integral component of membrane; organelle part; mitochondrion; organelle; intracellular membrane-bounded organelle; mitochondr…	"nucleoside phosphate binding; nucleoside binding; ion binding; hydrolase activity, acting on acid anhydrides; hydrolase activity; nucleotide binding; nucleoside-triphosphatase activity; organic cyclic compound binding; heterocyclic compound binding; ribonucleoside binding; carbohydrate derivative binding; pyrophosphatase activity; catalytic activity; ribonucleotide binding; binding; GTPase activ…	K06030			IPR030381; IPR006884; IPR027417;	Dynamin-type guanine nucleotide-binding (G) domain; Fzo/mitofusin HR2 domain; P-loop containing nucleoside triphosphate hydrolase;
carp-female_000000057_03611693_03627832	1	7955.ENSDARP00000022858	cse1l		Unclustered	0	1	Down	"cytosol,nuclear"	establishment of protein localization; transport; intracellular transport; cellular macromolecule localization; establishment of localization in cell; intracellular protein transport; organic substance transport; protein localization; macromolecule localization; cellular protein localization; localization; protein transport; establishment of localization; cellular localization;		small GTPase binding; Ras GTPase binding; binding; protein binding; Ran GTPase binding; GTPase binding; enzyme binding;	K18423			IPR001494; IPR005043; IPR011989; IPR016024; IPR013713;	"Importin-beta, N-terminal domain; CAS/CSE, C-terminal; Armadillo-like helical; Armadillo-type fold; Exportin/Importin, Cse1-like; "
carp-female_000000304_16754929_16761111	1	7955.ENSDARP00000081548	alg5		Unclustered	0	1	Down	cytoskeleton				K00729	ALG5; dolichyl-phosphate beta-glucosyltransferase [EC:2.4.1.117]	dre00510 N-Glycan biosynthesis - Danio rerio (zebrafish); dre01100 Metabolic pathways - Danio rerio (zebrafish);	IPR029044; IPR001173;	Nucleotide-diphospho-sugar transferases; Glycosyltransferase 2-like;
carp-female_000000086_02807666_02845401	1	7955.ENSDARP00000043402	ethe1		Unclustered	0	1	Up	mitochondria							IPR011993; IPR001279; IPR001849;	Pleckstrin homology-like domain; Beta-lactamase-like; Pleckstrin homology domain;
carp-female_000000016_04193887_04198494	1	7955.ENSDARP00000055379	tubb5		Unclustered	0	1	Down	cytoskeleton	cellular component biogenesis; cellular component organization; cellular macromolecular complex assembly; protein complex subunit organization; single-organism cellular process; single-organism process; microtubule-based process; macromolecular complex subunit organization; cellular component assembly; macromolecular complex assembly; protein polymerization; protein complex biogenesis; cellular p…	intracellular organelle; microtubule; intracellular non-membrane-bounded organelle; cytoskeletal part; intracellular organelle part; macromolecular complex; intracellular part; cell; organelle part; non-membrane-bounded organelle; organelle; cytoskeleton; microtubule cytoskeleton; cell part; intracellular; protein complex;	"nucleoside phosphate binding; nucleoside binding; ion binding; hydrolase activity, acting on acid anhydrides; hydrolase activity; nucleotide binding; nucleoside-triphosphatase activity; organic cyclic compound binding; heterocyclic compound binding; ribonucleoside binding; carbohydrate derivative binding; pyrophosphatase activity; catalytic activity; structural constituent of cytoskeleton; ribon…	K07375	TUBB; tubulin beta	dre04145 Phagosome - Danio rerio (zebrafish); dre04540 Gap junction - Danio rerio (zebrafish);	IPR003008; IPR023123; IPR008280; IPR018316;	"Tubulin/FtsZ, GTPase domain; Tubulin, C-terminal; Tubulin/FtsZ, C-terminal; Tubulin/FtsZ, 2-layer sandwich domain; "
carp-female_000000049_05910501_05913204	1	7955.ENSDARP00000109592	spcs3		Unclustered	0	1	Down	nuclear	peptide metabolic process; signal peptide processing; cellular protein metabolic process; nitrogen compound metabolic process; protein processing; cellular amide metabolic process; primary metabolic process; cellular metabolic process; organic substance metabolic process; metabolic process; cellular macromolecule metabolic process; cellular nitrogen compound metabolic process; macromolecule metab…	intracellular organelle; membrane; endoplasmic reticulum; nuclear outer membrane-endoplasmic reticulum membrane network; bounding membrane of organelle; organelle membrane; cytoplasm; intracellular organelle part; endomembrane system; macromolecular complex; intrinsic component of membrane; intracellular part; transferase complex; cell; integral component of membrane; organelle part; organelle; i…	peptidase activity; hydrolase activity; catalytic activity;	K12948	SPCS3; signal peptidase complex subunit 3 [EC:3.4.-.-]	dre03060 Protein export - Danio rerio (zebrafish);
carp-female_000000189_03335757_03343285	1	7955.ENSDARP00000112435	ivd		Unclustered	0	1	Down	mitochondria	single-organism process; metabolic process; oxidation-reduction process; single-organism metabolic process;		"nucleoside phosphate binding; flavin adenine dinucleotide binding; ion binding; nucleotide binding; cofactor binding; oxidoreductase activity; oxidoreductase activity, acting on the CH-CH group of donors; heterocyclic compound binding; organic cyclic compound binding; catalytic activity; binding; anion binding; acyl-CoA dehydrogenase activity; coenzyme binding; small molecule binding; "	K00253	IVD; isovaleryl-CoA dehydrogenase [EC:1.3.8.4]	"dre01100 Metabolic pathways - Danio rerio (zebrafish); dre00280 Valine, leucine and isoleucine degradation - Danio rerio (zebrafish); "	IPR009100; IPR013786; IPR006091; IPR009075;	"Acyl-CoA dehydrogenase/oxidase, N-terminal and middle domain; Acyl-CoA dehydrogenase/oxidase, N-terminal; Acyl-CoA oxidase/dehydrogenase, central domain; Acyl-CoA dehydrogenase/oxidase C-terminal; "
carp-female_000000082_01976234_01986067	1	7955.ENSDARP00000081180	nars		Unclustered	0	1	Up	nuclear	cellular aromatic compound metabolic process; cellular protein metabolic process; single-organism process; biosynthetic process; asparaginyl-tRNA aminoacylation; tRNA aminoacylation; cellular metabolic process; organic substance metabolic process; metabolic process; cellular amino acid metabolic process; heterocycle metabolic process; nucleobase-containing compound metabolic process; cellular nit…	intracellular part; cell; cell part; intracellular; cytoplasm;	"ligase activity, forming aminoacyl-tRNA and related compounds; ATP binding; nucleoside phosphate binding; ligase activity, forming carbon-oxygen bonds; ligase activity; nucleoside binding; ion binding; nucleotide binding; organic cyclic compound binding; heterocyclic compound binding; ribonucleoside binding; carbohydrate derivative binding; catalytic activity; ribonucleotide binding; binding; nu…	K01893	NARS; asparaginyl-tRNA synthetase [EC:6.1.1.22]	dre00970 Aminoacyl-tRNA biosynthesis - Danio rerio (zebrafish);	IPR012340; IPR004364; IPR004365; IPR006195;	"Nucleic acid-binding, OB-fold; Aminoacyl-tRNA synthetase, class II (D/K/N); OB-fold nucleic acid binding domain, AA-tRNA synthetase-type; Aminoacyl-tRNA synthetase, class II; "
carp-female_000112324_00000597_00001020	2	7955.ENSDARP00000114437	myh9b		Unclustered	2	1	Up	nuclear		intracellular organelle; intracellular non-membrane-bounded organelle; cytoskeletal part; intracellular organelle part; macromolecular complex; intracellular part; cell; actin cytoskeleton; organelle part; non-membrane-bounded organelle; organelle; cytoskeleton; cell part; intracellular; myosin complex; protein complex;	"motor activity; pyrophosphatase activity; catalytic activity; hydrolase activity, acting on acid anhydrides; hydrolase activity; hydrolase activity, acting on acid anhydrides, in phosphorus-containing anhydrides; nucleoside-triphosphatase activity; "				IPR002928;	Myosin tail;
carp-female_000000161_01484780_01492989	2	7955.ENSDARP00000072295	pelo		Unclustered	0.666667	1	Down	nuclear				K06965	PELO; protein pelota	dre03015 mRNA surveillance pathway - Danio rerio (zebrafish);	IPR005141; IPR005140;	eRF1 domain 2; eRF1 domain 1/Pelota-like;
carp-female_000000047_02602977_02614833	2	7955.ENSDARP00000021648	kat7		Unclustered	0.666667	1	Up	nuclear	"regulation of cellular process; regulation of gene expression; regulation of transcription, DNA-templated; regulation of cellular biosynthetic process; regulation of primary metabolic process; regulation of macromolecule metabolic process; regulation of nucleobase-containing compound metabolic process; regulation of macromolecule biosynthetic process; regulation of cellular metabolic process; re…	organelle; intracellular membrane-bounded organelle; intracellular organelle; nucleus; cell part; intracellular; intracellular part; membrane-bounded organelle; cell;	"transferase activity, transferring acyl groups; transition metal ion binding; catalytic activity; binding; nucleic acid binding transcription factor activity; ion binding; metal ion binding; cation binding; zinc ion binding; transferase activity, transferring acyl groups other than amino-acyl groups; transferase activity; sequence-specific DNA binding transcription factor activity; "	K11307			IPR002717; IPR016181;	MOZ/SAS-like protein; Acyl-CoA N-acyltransferase;
carp-female_000000059_04558576_04590484	2	7955.ENSDARP00000021993	bckdk		Unclustered	0.666667	1	Down	mitochondria	phosphorylation; metabolic process; cellular metabolic process; phosphorus metabolic process; cellular process; phosphate-containing compound metabolic process;		"catalytic activity; transferase activity; transferase activity, transferring phosphorus-containing groups; "	K00905			IPR005467; IPR018955; IPR003594; IPR004358;	"Signal transduction histidine kinase, core; Branched-chain alpha-ketoacid dehydrogenase kinase/Pyruvate dehydrogenase kinase, N-terminal; Histidine kinase-like ATPase, C-terminal domain; Signal transduction histidine kinase-related protein, C-terminal; "
carp-female_000000049_05514862_05516656	2	7955.ENSDARP00000047158	hmgb2a		Unclustered	0.666667	1	Up	mitochondria		organelle; intracellular membrane-bounded organelle; intracellular organelle; nucleus; cell part; intracellular; intracellular part; membrane-bounded organelle; cell;	organic cyclic compound binding; heterocyclic compound binding; DNA binding; binding; nucleic acid binding;	K11295			IPR009071;	High mobility group box domain;
carp-female_000000306_05891607_05897232	2	7955.ENSDARP00000072849	pecr		Unclustered	2	1	Up	mitochondria	metabolic process;		catalytic activity; oxidoreductase activity;	K07753	PECR; peroxisomal trans-2-enoyl-CoA reductase [EC:1.3.1.38]	dre01040 Biosynthesis of unsaturated fatty acids - Danio rerio (zebrafish); dre01212 Fatty acid metabolism - Danio rerio (zebrafish); dre04146 Peroxisome - Danio rerio (zebrafish);	IPR016040;	NAD(P)-binding domain;
carp-female_000000306_08284059_08286677	2	7955.ENSDARP00000074146	gnai2		Unclustered	0.666667	1	Down	endoplasmic reticulum	G-protein coupled receptor signaling pathway; regulation of cellular process; single organism signaling; cellular response to stimulus; signal transduction; regulation of biological process; cell communication; cell surface receptor signaling pathway; single-organism cellular process; single-organism process; signaling; response to stimulus; cellular process; biological regulation;		"nucleoside phosphate binding; macromolecular complex binding; G-protein beta/gamma-subunit complex binding; hydrolase activity, acting on acid anhydrides; hydrolase activity; protein binding; nucleotide binding; nucleoside-triphosphatase activity; signal transducer activity; heterocyclic compound binding; organic cyclic compound binding; molecular transducer activity; pyrophosphatase activity; c…				IPR027417;	P-loop containing nucleoside triphosphate hydrolase;
carp-female_000000047_00082013_00099032	2	7955.ENSDARP00000048492	LOC556879		Unclustered	2	1	Down	mitochondria	single-organism process; metabolic process; oxidation-reduction process; single-organism metabolic process;	organelle; intracellular membrane-bounded organelle; intracellular organelle; endoplasmic reticulum; cell part; intracellular; cytoplasm; endomembrane system; intracellular part; membrane-bounded organelle; cell; cytoplasmic part;	"vitamin binding; iron ion binding; L-ascorbic acid binding; peptidyl-proline dioxygenase activity; ion binding; organic acid binding; oxidoreductase activity, acting on paired donors, with incorporation or reduction of molecular oxygen; protein binding; procollagen-proline 4-dioxygenase activity; oxidoreductase activity, acting on paired donors, with incorporation or reduction of molecular oxyge…	K00472	E1.14.11.2; prolyl 4-hydroxylase [EC:1.14.11.2]	dre00330 Arginine and proline metabolism - Danio rerio (zebrafish); dre01100 Metabolic pathways - Danio rerio (zebrafish);	IPR006620; IPR013547; IPR005123; IPR011990; IPR000477; IPR013026;	"Prolyl 4-hydroxylase, alpha subunit; Prolyl 4-hydroxylase alpha-subunit, N-terminal; Oxoglutarate/iron-dependent dioxygenase; Tetratricopeptide-like helical domain; Reverse transcriptase domain; Tetratricopeptide repeat-containing domain; "
carp-female_000000012_12138610_12140673	2	7955.ENSDARP00000032411	gsto1		Unclustered	2	1	Up	mitochondria	metabolic process;	intracellular part; cell; cell part; intracellular; cytoplasm;	"glutathione transferase activity; transferase activity, transferring alkyl or aryl (other than methyl) groups; protein binding; catalytic activity; transferase activity; binding; "	K00799	GST; glutathione S-transferase [EC:2.5.1.18]	dre00480 Glutathione metabolism - Danio rerio (zebrafish); dre00982 Drug metabolism - cytochrome P450 - Danio rerio (zebrafish); dre00980 Metabolism of xenobiotics by cytochrome P450 - Danio rerio (zebrafish);	IPR010987; IPR004046; IPR004045; IPR012336;	"Glutathione S-transferase, C-terminal-like; Glutathione S-transferase, C-terminal; Glutathione S-transferase, N-terminal; Thioredoxin-like fold; "
carp-female_000000220_00225403_00280238	2	7955.ENSDARP00000075459	smc1al		Unclustered	0.666667	1	Up	nuclear	cellular component organization; chromosome organization; cellular process; organelle organization; cellular component organization or biogenesis;	organelle; intracellular organelle; intracellular non-membrane-bounded organelle; cell part; intracellular; chromosome; intracellular part; cell; non-membrane-bounded organelle;	ATP binding; nucleoside phosphate binding; nucleoside binding; ion binding; protein binding; nucleotide binding; organic cyclic compound binding; heterocyclic compound binding; ribonucleoside binding; carbohydrate derivative binding; ribonucleotide binding; binding; purine ribonucleoside binding; anion binding; purine ribonucleotide binding; adenyl ribonucleotide binding; adenyl nucleotide bindin…	K06636	SMC1; structural maintenance of chromosome 1	dre04110 Cell cycle - Danio rerio (zebrafish); dre04114 Oocyte meiosis - Danio rerio (zebrafish);	IPR010935; IPR027417; IPR003395;	"SMCs flexible hinge; P-loop containing nucleoside triphosphate hydrolase; RecF/RecN/SMC, N-terminal; "
carp-female_000000013_00508109_00511120	2	7955.ENSDARP00000009538	sec11a		Unclustered	0.666667	1	Down	cytosol	peptide metabolic process; signal peptide processing; cellular protein metabolic process; nitrogen compound metabolic process; protein processing; cellular amide metabolic process; primary metabolic process; cellular metabolic process; organic substance metabolic process; metabolic process; cellular macromolecule metabolic process; cellular nitrogen compound metabolic process; macromolecule metab…	intrinsic component of membrane; membrane; integral component of membrane; membrane part;	"peptidase activity, acting on L-amino acid peptides; peptidase activity; hydrolase activity; serine hydrolase activity; catalytic activity; serine-type peptidase activity; "	K13280	"SEC11; signal peptidase, endoplasmic reticulum-type [EC:3.4.-.-]"	dre03060 Protein export - Danio rerio (zebrafish);	IPR019759; IPR015927; IPR028360;	"Peptidase S24/S26A/S26B; Peptidase S24/S26A/S26B/S26C; Peptidase S24/S26, beta-ribbon domain; "
carp-female_000000325_06977607_06980313	3	7955.ENSDARP00000100434	actc1a		Unclustered	0.5	1	Up	cytoskeleton				K12314	"ACTC1; actin, alpha cardiac muscle"	dre04260 Cardiac muscle contraction - Danio rerio (zebrafish); dre04261 Adrenergic signaling in cardiomyocytes - Danio rerio (zebrafish);
carp-female_000000070_03092541_03098473	3	7955.ENSDARP00000126346	ECI2		Unclustered	1.66667	1	Down	mitochondria	metabolic process;		catalytic activity; fatty-acyl-CoA binding; binding; ion binding; anion binding; cofactor binding; sulfur compound binding; coenzyme binding;	K13239	"PECI; peroxisomal 3,2-trans-enoyl-CoA isomerase [EC:5.3.3.8]"	dre04146 Peroxisome - Danio rerio (zebrafish); dre00071 Fatty acid degradation - Danio rerio (zebrafish);	IPR029045; IPR000582; IPR014352;	"ClpP/crotonase-like domain; Acyl-CoA-binding protein, ACBP; FERM/acyl-CoA-binding protein, 3-helical bundle; "
carp-female_000000033_01312689_01320687	3	7955.ENSDARP00000013244	prkacaa		Unclustered	0.5	1	Down	cytosol	phosphorylation; cellular protein metabolic process; primary metabolic process; cellular metabolic process; phosphate-containing compound metabolic process; organic substance metabolic process; metabolic process; protein phosphorylation; phosphorus metabolic process; cellular macromolecule metabolic process; cellular protein modification process; protein metabolic process; macromolecule metabolic…		"ATP binding; nucleoside phosphate binding; phosphotransferase activity, alcohol group as acceptor; nucleoside binding; ion binding; nucleotide binding; protein kinase activity; organic cyclic compound binding; heterocyclic compound binding; ribonucleoside binding; carbohydrate derivative binding; kinase activity; ribonucleotide binding; catalytic activity; binding; purine ribonucleoside binding;…	K04345	PKA; protein kinase A [EC:2.7.11.11]	dre04210 Apoptosis - Danio rerio (zebrafish); dre04020 Calcium signaling pathway - Danio rerio (zebrafish); dre04916 Melanogenesis - Danio rerio (zebrafish); dre04912 GnRH signaling pathway - Danio rerio (zebrafish); dre04340 Hedgehog signaling pathway - Danio rerio (zebrafish); dre04910 Insulin signaling pathway - Danio rerio (zebrafish); dre04261 Adrenergic signaling in cardiomyocytes - Danio r…	IPR000719; IPR002290; IPR011009; IPR000961;	"Protein kinase domain; Serine/threonine/dual specificity protein kinase, catalytic domain; Protein kinase-like domain; AGC-kinase, C-terminal; "
carp-female_000000138_00924279_00926623	3	7955.ENSDARP00000089179	zgc:77052		Unclustered	0.5	1	Up	nuclear			organic cyclic compound binding; heterocyclic compound binding; nucleoside phosphate binding; binding; nucleic acid binding; nucleotide binding; small molecule binding;	K13044			IPR000504; IPR012677; IPR012956;	"RNA recognition motif domain; Nucleotide-binding alpha-beta plait domain; CARG-binding factor, N-terminal; "
carp-female_000000024_04713262_04732736	3	7955.ENSDARP00000124366	myh9a		Unclustered	1.66667	1	Up	nuclear	regulation of cellular process; regulation of programmed cell death; regulation of cell death; regulation of biological process; regulation of apoptotic process; biological regulation;	intracellular organelle; intracellular non-membrane-bounded organelle; cytoskeletal part; intracellular organelle part; macromolecular complex; intracellular part; cell; actin cytoskeleton; organelle part; non-membrane-bounded organelle; organelle; cytoskeleton; cell part; intracellular; myosin complex; protein complex;	"motor activity; pyrophosphatase activity; catalytic activity; hydrolase activity, acting on acid anhydrides; hydrolase activity; hydrolase activity, acting on acid anhydrides, in phosphorus-containing anhydrides; nucleoside-triphosphatase activity; "	K10352	MYH; myosin heavy chain	dre04530 Tight junction - Danio rerio (zebrafish);	IPR002928; IPR023395; IPR001315;	Myosin tail; Mitochondrial carrier domain; CARD domain;
carp-female_000000082_02041993_02050233	3	7955.ENSDARP00000107713	asns		Unclustered	2	1	Up	nuclear	organic acid biosynthetic process; aspartate family amino acid metabolic process; single-organism process; biosynthetic process; organonitrogen compound biosynthetic process; cellular metabolic process; organic substance metabolic process; metabolic process; cellular amino acid metabolic process; alpha-amino acid biosynthetic process; cellular nitrogen compound metabolic process; cellular process…		"ligase activity, forming carbon-nitrogen bonds; carbon-nitrogen ligase activity, with glutamine as amido-N-donor; catalytic activity; asparagine synthase (glutamine-hydrolyzing) activity; ligase activity; "	K01953	asnB; asparagine synthase (glutamine-hydrolysing) [EC:6.3.5.4]	"dre01100 Metabolic pathways - Danio rerio (zebrafish); dre00250 Alanine, aspartate and glutamate metabolism - Danio rerio (zebrafish); "	IPR014729; IPR000583; IPR029055; IPR001962; IPR017932;	"Rossmann-like alpha/beta/alpha sandwich fold; Class II glutamine amidotransferase domain; Nucleophile aminohydrolases, N-terminal; Asparagine synthase; Glutamine amidotransferase type 2 domain; "
carp-female_000000006_10152518_10154866	4	7955.ENSDARP00000010116	gstt1b		Unclustered	1.2	1	Down	cytosol			protein binding; binding;	K00799	GST; glutathione S-transferase [EC:2.5.1.18]	dre00480 Glutathione metabolism - Danio rerio (zebrafish); dre00982 Drug metabolism - cytochrome P450 - Danio rerio (zebrafish); dre00980 Metabolism of xenobiotics by cytochrome P450 - Danio rerio (zebrafish);	IPR010987; IPR004046; IPR012336; IPR004045;	"Glutathione S-transferase, C-terminal-like; Glutathione S-transferase, C-terminal; Thioredoxin-like fold; Glutathione S-transferase, N-terminal; "
carp-female_000000113_00107024_00115240	4	7955.ENSDARP00000025069	prkcsh		Unclustered	3	1	Down	endoplasmic reticulum			cation binding; metal ion binding; protein binding; calcium ion binding; binding; ion binding;	K08288	PRKCSH; protein kinase C substrate 80K-H	dre04141 Protein processing in endoplasmic reticulum - Danio rerio (zebrafish);	IPR002048; IPR009011; IPR011992; IPR028146;	"EF-hand domain; Mannose-6-phosphate receptor binding domain; EF-hand domain pair; Glucosidase II beta subunit, N-terminal; "
carp-female_000000021_02290326_02297117	7	7955.ENSDARP00000010921	EEF1A2		Unclustered	5	1	Up	cytosol	translational elongation; cellular protein metabolic process; biosynthetic process; primary metabolic process; cellular metabolic process; organic substance biosynthetic process; cellular biosynthetic process; organic substance metabolic process; metabolic process; cellular macromolecule biosynthetic process; cellular macromolecule metabolic process; gene expression; macromolecule metabolic proce…	intracellular part; cell; cell part; intracellular; cytoplasm;	"RNA binding; nucleoside phosphate binding; translation elongation factor activity; nucleoside binding; ion binding; hydrolase activity, acting on acid anhydrides; hydrolase activity; nucleotide binding; nucleoside-triphosphatase activity; heterocyclic compound binding; organic cyclic compound binding; translation factor activity, nucleic acid binding; ribonucleoside binding; carbohydrate derivat…	K03231	EEF1A; elongation factor 1-alpha	dre03013 RNA transport - Danio rerio (zebrafish);	IPR004160; IPR004161; IPR009001; IPR027417; IPR000795; IPR009000;	"Translation elongation factor EFTu/EF1A, C-terminal; Translation elongation factor EFTu/EF1A, domain 2; Translation elongation factor EF1A/initiation factor IF2gamma, C-terminal; P-loop containing nucleoside triphosphate hydrolase; Elongation factor, GTP-binding domain; Translation protein, beta-barrel domain; "
carp-female_000000062_01419375_01443524	10	7955.ENSDARP00000070488	hadhab		Unclustered	0.857143	1	Up	plasma membrane	oxidation-reduction process; small molecule metabolic process; single-organism cellular process; single-organism process; cellular lipid metabolic process; fatty acid metabolic process; primary metabolic process; cellular metabolic process; organic substance metabolic process; establishment of localization; transport; transmembrane transport; metabolic process; single-organism localization; catio…	intrinsic component of membrane; membrane; integral component of membrane; membrane part;	"oxidoreductase activity, acting on CH-OH group of donors; oxidoreductase activity, acting on the CH-OH group of donors, NAD or NADP as acceptor; ion transmembrane transporter activity; catalytic activity; binding; substrate-specific transporter activity; cofactor binding; 3-hydroxyacyl-CoA dehydrogenase activity; cation transmembrane transporter activity; coenzyme binding; transporter activity; …	K07515	HADHA; enoyl-CoA hydratase / long-chain 3-hydroxyacyl-CoA dehydrogenase [EC:4.2.1.17 1.1.1.211]	"dre00410 beta-Alanine metabolism - Danio rerio (zebrafish); dre01200 Carbon metabolism - Danio rerio (zebrafish); dre00062 Fatty acid elongation - Danio rerio (zebrafish); dre01040 Biosynthesis of unsaturated fatty acids - Danio rerio (zebrafish); dre01212 Fatty acid metabolism - Danio rerio (zebrafish); dre01130 Biosynthesis of antibiotics - Danio rerio (zebrafish); dre00280 Valine, leucine and…	IPR029045; IPR013328; IPR008927; IPR027469; IPR016040; IPR006176; IPR006108;	"ClpP/crotonase-like domain; Dehydrogenase, multihelical; 6-phosphogluconate dehydrogenase, C-terminal-like; Cation efflux protein transmembrane domain; NAD(P)-binding domain; 3-hydroxyacyl-CoA dehydrogenase, NAD binding; 3-hydroxyacyl-CoA dehydrogenase, C-terminal; "
carp-female_000069478_00000229_00003699	23	7955.ENSDARP00000024752	eef2b		Unclustered	14.8897	1	Up	cytosol			"nucleoside phosphate binding; nucleoside binding; ion binding; hydrolase activity, acting on acid anhydrides; hydrolase activity; nucleotide binding; nucleoside-triphosphatase activity; organic cyclic compound binding; heterocyclic compound binding; ribonucleoside binding; carbohydrate derivative binding; pyrophosphatase activity; catalytic activity; ribonucleotide binding; binding; GTPase activ…				IPR027417; IPR000795; IPR009000;	"P-loop containing nucleoside triphosphate hydrolase; Elongation factor, GTP-binding domain; Translation protein, beta-barrel domain; "
carp-female_000000006_03571836_03607035	1	7955.ENSDARP00000001575	pcl		Unclustered	0	2	Up	mitochondria			organic cyclic compound binding; heterocyclic compound binding; DNA binding; catalytic activity; binding; nucleic acid binding;	K01958	PC; pyruvate carboxylase [EC:6.4.1.1]	dre01230 Biosynthesis of amino acids - Danio rerio (zebrafish); dre01200 Carbon metabolism - Danio rerio (zebrafish); dre01100 Metabolic pathways - Danio rerio (zebrafish); dre00620 Pyruvate metabolism - Danio rerio (zebrafish); dre00020 Citrate cycle (TCA cycle) - Danio rerio (zebrafish);	IPR013785; IPR009057; IPR011053; IPR000089; IPR003379; IPR000891;	"Aldolase-type TIM barrel; Homeodomain-like; Single hybrid motif; Biotin/lipoyl attachment; Carboxylase, conserved domain; Pyruvate carboxyltransferase; "
carp-female_000000057_05849700_05856513	1	7955.ENSDARP00000016544	srsf6a		Unclustered	0	2	Down	nuclear			organic cyclic compound binding; heterocyclic compound binding; nucleoside phosphate binding; binding; nucleic acid binding; nucleotide binding; small molecule binding;	K12893	"SFRS4_5_6; splicing factor, arginine/serine-rich 4/5/6"	dre05168 Herpes simplex infection - Danio rerio (zebrafish); dre03040 Spliceosome - Danio rerio (zebrafish);	IPR000504; IPR012677;	RNA recognition motif domain; Nucleotide-binding alpha-beta plait domain;
carp-female_000000304_17584110_17585466	1	7955.ENSDARP00000102600	hmgb1a		Unclustered	0	2	Up	nuclear		organelle; intracellular membrane-bounded organelle; intracellular organelle; nucleus; cell part; intracellular; intracellular part; membrane-bounded organelle; cell;	organic cyclic compound binding; heterocyclic compound binding; DNA binding; binding; nucleic acid binding;	K10802	HMGB1; high mobility group protein B1	dre03410 Base excision repair - Danio rerio (zebrafish);	IPR009071;	High mobility group box domain;
carp-female_000000069_02234713_02242090	1	7955.ENSDARP00000071587	bcat2		Unclustered	0	2	Down	mitochondria	metabolic process;		catalytic activity;	K00826	E2.6.1.42; branched-chain amino acid aminotransferase [EC:2.6.1.42]	"dre00770 Pantothenate and CoA biosynthesis - Danio rerio (zebrafish); dre01210 2-Oxocarboxylic acid metabolism - Danio rerio (zebrafish); dre01230 Biosynthesis of amino acids - Danio rerio (zebrafish); dre01100 Metabolic pathways - Danio rerio (zebrafish); dre00290 Valine, leucine and isoleucine biosynthesis - Danio rerio (zebrafish); dre01130 Biosynthesis of antibiotics - Danio rerio (zebrafish…
carp-female_000000321_01789650_01796167	1	7955.ENSDARP00000120032	cndp2		Unclustered	0	2	Down	cytosol	proteolysis; metabolic process; macromolecule metabolic process; protein metabolic process; primary metabolic process; organic substance metabolic process;		"peptidase activity, acting on L-amino acid peptides; metallopeptidase activity; hydrolase activity; peptidase activity; catalytic activity; "	K08660	CNDP2; cytosolic nonspecific dipeptidase [EC:3.4.13.18]	dre00410 beta-Alanine metabolism - Danio rerio (zebrafish); dre00330 Arginine and proline metabolism - Danio rerio (zebrafish); dre01100 Metabolic pathways - Danio rerio (zebrafish); dre00340 Histidine metabolism - Danio rerio (zebrafish);	IPR011650;	"Peptidase M20, dimerisation domain; "
carp-female_000000020_02865197_02919405	1	7955.ENSDARP00000105322	chchd3		Unclustered	0	2	Down	nuclear				K17563
carp-female_000000133_01377791_01389245	1	7955.ENSDARP00000017103	nup50		Unclustered	0	2	Down	mitochondria	transport; intracellular transport; establishment of localization in cell; localization; establishment of localization; cellular localization;	intracellular organelle; membrane; nuclear pore; nuclear envelope; pore complex; intracellular organelle part; organelle envelope; macromolecular complex; intrinsic component of membrane; endomembrane system; intracellular part; cell; integral component of membrane; organelle part; intracellular membrane-bounded organelle; organelle; nucleus; intracellular; cell part; membrane part; envelope; pro…		K14295	NUP50; nuclear pore complex protein Nup50	dre03013 RNA transport - Danio rerio (zebrafish);	IPR000156; IPR011993; IPR015007;	"Ran binding domain; Pleckstrin homology-like domain; Nuclear pore complex, NUP2/50/61; "
carp-female_000000325_07775362_07777824	1	7955.ENSDARP00000062555	sod2		Unclustered	0	2	Down	cytosol	superoxide metabolic process; metabolic process; reactive oxygen species metabolic process; oxidation-reduction process; single-organism metabolic process; single-organism process; cellular process; cellular metabolic process;		"superoxide dismutase activity; catalytic activity; oxidoreductase activity, acting on superoxide radicals as acceptor; binding; ion binding; antioxidant activity; cation binding; metal ion binding; oxidoreductase activity; "	K04564	"SOD2; superoxide dismutase, Fe-Mn family [EC:1.15.1.1]"	dre04146 Peroxisome - Danio rerio (zebrafish); dre04068 FoxO signaling pathway - Danio rerio (zebrafish);	IPR019831; IPR019832;	"Manganese/iron superoxide dismutase, N-terminal; Manganese/iron superoxide dismutase, C-terminal; "
carp-female_000000036_00975332_00984107	1	7955.ENSDARP00000093249	dars		Unclustered	0	2	Down	"cytosol,nuclear"	cellular aromatic compound metabolic process; cellular protein metabolic process; single-organism process; aspartyl-tRNA aminoacylation; biosynthetic process; tRNA aminoacylation; cellular metabolic process; organic substance metabolic process; metabolic process; cellular amino acid metabolic process; heterocycle metabolic process; nucleobase-containing compound metabolic process; cellular nitrog…	intracellular part; cell; cell part; intracellular; cytoplasm;	"ligase activity, forming aminoacyl-tRNA and related compounds; ATP binding; nucleoside phosphate binding; aspartate-tRNA ligase activity; ligase activity, forming carbon-oxygen bonds; ligase activity; nucleoside binding; ion binding; nucleotide binding; organic cyclic compound binding; heterocyclic compound binding; ribonucleoside binding; carbohydrate derivative binding; catalytic activity; rib…	K01876	DARS; aspartyl-tRNA synthetase [EC:6.1.1.12]	dre00970 Aminoacyl-tRNA biosynthesis - Danio rerio (zebrafish);	IPR004364; IPR006195;	"Aminoacyl-tRNA synthetase, class II (D/K/N); Aminoacyl-tRNA synthetase, class II; "
carp-female_000000090_01171518_01175745	2	7955.ENSDARP00000014456	vdac2		Unclustered	2	2	Up	plasma membrane	regulation of transport; regulation of anion transport; regulation of ion transport; single-organism cellular process; single-organism process; establishment of localization; transport; anion transport; transmembrane transport; regulation of biological process; single-organism localization; ion transport; regulation of localization; localization; cellular process; biological regulation; single-or…	membrane; intracellular organelle; outer membrane; mitochondrial part; bounding membrane of organelle; organelle membrane; mitochondrial outer membrane; cytoplasm; intracellular organelle part; organelle envelope; intracellular part; cell; organelle part; mitochondrion; organelle; mitochondrial envelope; intracellular membrane-bounded organelle; intracellular; cell part; envelope; organelle outer…	ion transmembrane transporter activity; passive transmembrane transporter activity; anion channel activity; substrate-specific transporter activity; channel activity; substrate-specific transmembrane transporter activity; voltage-gated ion channel activity; voltage-gated anion channel activity; substrate-specific channel activity; ion channel activity; gated channel activity; voltage-gated channe…	K15040	VDAC2; voltage-dependent anion channel protein 2	dre04020 Calcium signaling pathway - Danio rerio (zebrafish);	IPR023614;	Porin domain;
carp-female_000000130_00988310_01050753	2	7955.ENSDARP00000081054	prkca		Unclustered	0.666667	2	Down	cytosol	regulation of cellular process; single organism signaling; cellular response to stimulus; phosphorylation; intracellular signal transduction; single-organism cellular process; cellular protein metabolic process; single-organism process; signaling; response to stimulus; primary metabolic process; cellular metabolic process; phosphate-containing compound metabolic process; organic substance metabol…		"ATP binding; nucleoside phosphate binding; phosphotransferase activity, alcohol group as acceptor; nucleoside binding; ion binding; protein binding; nucleotide binding; protein kinase activity; organic cyclic compound binding; heterocyclic compound binding; ribonucleoside binding; carbohydrate derivative binding; kinase activity; ribonucleotide binding; catalytic activity; binding; purine ribonu…	K02677	CPKC; classical protein kinase C [EC:2.7.11.13]	dre04020 Calcium signaling pathway - Danio rerio (zebrafish); dre04510 Focal adhesion - Danio rerio (zebrafish); dre04916 Melanogenesis - Danio rerio (zebrafish); dre04070 Phosphatidylinositol signaling system - Danio rerio (zebrafish); dre04370 VEGF signaling pathway - Danio rerio (zebrafish); dre04150 mTOR signaling pathway - Danio rerio (zebrafish); dre04310 Wnt signaling pathway - Danio rerio…	IPR002290; IPR020454; IPR017892; IPR011009; IPR000961; IPR002219; IPR000719; IPR000008;	"Serine/threonine/dual specificity protein kinase, catalytic domain; Diacylglycerol/phorbol-ester binding; Protein kinase, C-terminal; Protein kinase-like domain; AGC-kinase, C-terminal; Protein kinase C-like, phorbol ester/diacylglycerol-binding domain; Protein kinase domain; C2 domain; "
carp-female_000000026_04974839_04980270	2	7955.ENSDARP00000012436	wu:fd55e03		Unclustered	2	2	Up	mitochondria	metabolic process;		catalytic activity; oxidoreductase activity;				IPR016040;	NAD(P)-binding domain;
carp-female_000000116_00209891_00223730	2	7955.ENSDARP00000074570	immt		Unclustered	0.666667	2	Up	mitochondria				K17785
carp-female_000000339_01891016_01895840	3	7955.ENSDARP00000020993	zgc:92510		Unclustered	0.5	2	Up	nuclear	"regulation of cellular process; regulation of gene expression; regulation of transcription, DNA-templated; regulation of cellular biosynthetic process; regulation of primary metabolic process; regulation of macromolecule metabolic process; regulation of nucleobase-containing compound metabolic process; regulation of macromolecule biosynthetic process; regulation of cellular metabolic process; re…	organelle; intracellular membrane-bounded organelle; intracellular organelle; nucleus; cell part; intracellular; intracellular part; membrane-bounded organelle; cell;	"transferase activity, transferring acyl groups; transferase activity, transferring acyl groups other than amino-acyl groups; catalytic activity; transferase activity; "	K11304			IPR016197; IPR025995; IPR000953; IPR016181; IPR002717;	Chromo domain-like; RNA binding activity-knot of a chromodomain; Chromo/chromo shadow domain; Acyl-CoA N-acyltransferase; MOZ/SAS-like protein;
carp-female_000000300_08929738_08949191	3	7955.ENSDARP00000113369	rfc1		Unclustered	0.5	2	Up	mitochondria	DNA replication; cellular aromatic compound metabolic process; DNA metabolic process; cellular protein metabolic process; organic cyclic compound metabolic process; nitrogen compound metabolic process; biosynthetic process; primary metabolic process; organic substance biosynthetic process; cellular metabolic process; cellular biosynthetic process; organic substance metabolic process; metabolic pr…	ribosome; intracellular organelle; DNA replication factor C complex; intracellular non-membrane-bounded organelle; intracellular organelle part; cytoplasm; macromolecular complex; intracellular part; cell; organelle part; chromosomal part; non-membrane-bounded organelle; organelle; intracellular; cell part; chromosome; protein complex; ribonucleoprotein complex; cytoplasmic part; replication fork;	"nucleoside phosphate binding; hydrolase activity, acting on acid anhydrides; hydrolase activity; structural constituent of ribosome; ATPase activity; heterocyclic compound binding; organic cyclic compound binding; pyrophosphatase activity; protein-DNA loading ATPase activity; catalytic activity; ribonucleotide binding; binding; purine ribonucleoside binding; anion binding; adenyl ribonucleotide …	K10754	RFC1; replication factor C subunit 1	dre03030 DNA replication - Danio rerio (zebrafish); dre03430 Mismatch repair - Danio rerio (zebrafish); dre03420 Nucleotide excision repair - Danio rerio (zebrafish);	IPR013725; IPR003959; IPR003593; IPR008921; IPR020040; IPR027417; IPR001357;	"DNA replication factor RFC1, C-terminal; ATPase, AAA-type, core; AAA+ ATPase domain; DNA polymerase III, clamp loader complex, gamma/delta/delta subunit, C-terminal; Ribosomal protein L6, alpha-beta domain; P-loop containing nucleoside triphosphate hydrolase; BRCT domain; "
carp-female_000000014_00080838_00088866	3	7955.ENSDARP00000066372	vdac1		Unclustered	2	2	Up	mitochondria	regulation of transport; regulation of anion transport; regulation of ion transport; single-organism cellular process; single-organism process; establishment of localization; transport; anion transport; transmembrane transport; regulation of biological process; single-organism localization; ion transport; regulation of localization; localization; cellular process; biological regulation; single-or…	membrane; intracellular organelle; outer membrane; mitochondrial part; bounding membrane of organelle; organelle membrane; mitochondrial outer membrane; cytoplasm; intracellular organelle part; organelle envelope; intracellular part; cell; organelle part; mitochondrion; organelle; mitochondrial envelope; intracellular membrane-bounded organelle; intracellular; cell part; envelope; organelle outer…	ion transmembrane transporter activity; passive transmembrane transporter activity; anion channel activity; substrate-specific transporter activity; channel activity; substrate-specific transmembrane transporter activity; voltage-gated ion channel activity; voltage-gated anion channel activity; substrate-specific channel activity; ion channel activity; gated channel activity; voltage-gated channe…	K05862	VDAC1; voltage-dependent anion channel protein 1	dre04020 Calcium signaling pathway - Danio rerio (zebrafish);	IPR023614;	Porin domain;
carp-female_000000000_05728315_05737603	3	7955.ENSDARP00000098331	ganab		Unclustered	1.66667	2	Down	plasma membrane	metabolic process; carbohydrate metabolic process; primary metabolic process; organic substance metabolic process;		"carbohydrate binding; hydrolase activity, hydrolyzing O-glycosyl compounds; hydrolase activity; catalytic activity; binding; hydrolase activity, acting on glycosyl bonds; "	K05546	"GANAB; alpha 1,3-glucosidase [EC:3.2.1.84]"	dre00510 N-Glycan biosynthesis - Danio rerio (zebrafish); dre01100 Metabolic pathways - Danio rerio (zebrafish); dre04141 Protein processing in endoplasmic reticulum - Danio rerio (zebrafish);	IPR011013; IPR025887; IPR017853;	"Galactose mutarotase-like domain; Glycoside hydrolase family 31, N-terminal domain; Glycoside hydrolase superfamily; "
carp-female_000000021_03902018_03931315	4	7955.ENSDARP00000112054	acss2		Unclustered	1.4	2	Up	cytosol	metabolic process;		catalytic activity;	K01895	ACSS; acetyl-CoA synthetase [EC:6.2.1.1]	dre00010 Glycolysis / Gluconeogenesis - Danio rerio (zebrafish); dre01200 Carbon metabolism - Danio rerio (zebrafish); dre01100 Metabolic pathways - Danio rerio (zebrafish); dre00620 Pyruvate metabolism - Danio rerio (zebrafish); dre01130 Biosynthesis of antibiotics - Danio rerio (zebrafish); dre00640 Propanoate metabolism - Danio rerio (zebrafish);	IPR025110; IPR000873;	AMP-binding enzyme C-terminal domain; AMP-dependent synthetase/ligase;
carp-female_000000039_04594487_04612622	4	7955.ENSDARP00000012048	vcp		Unclustered	2	2	Down	mitochondria			ATP binding; nucleoside phosphate binding; nucleoside binding; ion binding; hydrolase activity; protein binding; nucleotide binding; organic cyclic compound binding; heterocyclic compound binding; ribonucleoside binding; carbohydrate derivative binding; catalytic activity; ribonucleotide binding; binding; purine ribonucleoside binding; purine ribonucleotide binding; anion binding; adenyl ribonucl…	K13525	VCP; transitional endoplasmic reticulum ATPase	dre04141 Protein processing in endoplasmic reticulum - Danio rerio (zebrafish);	IPR029067; IPR003959; IPR003593; IPR009010; IPR011990; IPR004201; IPR027417; IPR003338;	"CDC48 domain 2-like; ATPase, AAA-type, core; AAA+ ATPase domain; Aspartate decarboxylase-like domain; Tetratricopeptide-like helical domain; CDC48, domain 2; P-loop containing nucleoside triphosphate hydrolase; CDC48, N-terminal subdomain; "
carp-female_000000139_00850906_00856949	4	7955.ENSDARP00000013402	cat		Unclustered	1.66667	2	Up	cytosol	metabolic process; response to stress; oxidation-reduction process; single-organism metabolic process; response to oxidative stress; single-organism process; response to stimulus;		"organic cyclic compound binding; heterocyclic compound binding; heme binding; catalytic activity; binding; antioxidant activity; catalase activity; peroxidase activity; tetrapyrrole binding; oxidoreductase activity; oxidoreductase activity, acting on peroxide as acceptor; "	K03781	katE; catalase [EC:1.11.1.6]	dre01200 Carbon metabolism - Danio rerio (zebrafish); dre01130 Biosynthesis of antibiotics - Danio rerio (zebrafish); dre00380 Tryptophan metabolism - Danio rerio (zebrafish); dre04146 Peroxisome - Danio rerio (zebrafish); dre00630 Glyoxylate and dicarboxylate metabolism - Danio rerio (zebrafish); dre04068 FoxO signaling pathway - Danio rerio (zebrafish);	IPR020835; IPR011614; IPR010582;	Catalase-like domain; Catalase core domain; Catalase immune-responsive domain;
carp-female_000000304_14330462_14330842	4	7955.ENSDARP00000055912	hist2h2l		Unclustered	2	2	Up	nuclear		intracellular organelle; intracellular non-membrane-bounded organelle; intracellular organelle part; macromolecular complex; intracellular part; cell; organelle part; DNA bending complex; chromosomal part; nucleosome; non-membrane-bounded organelle; intracellular membrane-bounded organelle; organelle; nucleus; chromatin; intracellular; cell part; chromosome; protein complex; membrane-bounded orga…	organic cyclic compound binding; heterocyclic compound binding; DNA binding; protein heterodimerization activity; binding; protein dimerization activity; nucleic acid binding; protein binding;	K11252			IPR009072; IPR007125;	Histone-fold; Histone core;
carp-female_000000339_05932828_05933256	4	7955.ENSDARP00000040327	h2afx		Unclustered	1.4	2	Down	mitochondria		intracellular organelle; intracellular non-membrane-bounded organelle; intracellular organelle part; macromolecular complex; intracellular part; cell; organelle part; DNA bending complex; chromosomal part; nucleosome; non-membrane-bounded organelle; intracellular membrane-bounded organelle; organelle; nucleus; chromatin; intracellular; cell part; chromosome; protein complex; membrane-bounded orga…	organic cyclic compound binding; heterocyclic compound binding; DNA binding; protein heterodimerization activity; binding; protein dimerization activity; nucleic acid binding; protein binding;	K11251			IPR002119; IPR009072; IPR007125;	Histone H2A; Histone-fold; Histone core;
carp-female_000000001_03515448_03525499	9	7955.ENSDARP00000108591	zgc:55507		Unclustered	1.71429	2	Down	mitochondria	tricarboxylic acid metabolic process; oxidation-reduction process; small molecule metabolic process; single-organism cellular process; tricarboxylic acid cycle; single-organism process; carbohydrate metabolic process; primary metabolic process; cellular respiration; cellular metabolic process; organic substance metabolic process; citrate metabolic process; metabolic process; generation of precurs…		"citrate synthase activity; transferase activity, transferring acyl groups; transferase activity, transferring acyl groups, acyl groups converted into alkyl on transfer; catalytic activity; transferase activity; citrate (Si)-synthase activity; "	K01647	CS; citrate synthase [EC:2.3.3.1]	dre01210 2-Oxocarboxylic acid metabolism - Danio rerio (zebrafish); dre01230 Biosynthesis of amino acids - Danio rerio (zebrafish); dre01200 Carbon metabolism - Danio rerio (zebrafish); dre01100 Metabolic pathways - Danio rerio (zebrafish); dre01130 Biosynthesis of antibiotics - Danio rerio (zebrafish); dre00630 Glyoxylate and dicarboxylate metabolism - Danio rerio (zebrafish); dre00020 Citrate c…	IPR016142; IPR016141;	"Citrate synthase-like, large alpha subdomain; Citrate synthase-like, core; "
carp-female_000000301_00614925_00640312	12	7955.ENSDARP00000112333	pdcd11		Unclustered	11	2	Up	nuclear	RNA processing; cellular aromatic compound metabolic process; organic cyclic compound metabolic process; nitrogen compound metabolic process; primary metabolic process; cellular metabolic process; organic substance metabolic process; mRNA processing; RNA metabolic process; metabolic process; nucleic acid metabolic process; heterocycle metabolic process; nucleobase-containing compound metabolic pr…	organelle; intracellular membrane-bounded organelle; intracellular organelle; nucleus; cell part; intracellular; intracellular part; membrane-bounded organelle; cell;	organic cyclic compound binding; heterocyclic compound binding; protein binding; binding; nucleic acid binding;	K14792			IPR012340; IPR011990; IPR003029; IPR022967; IPR013026; IPR008847;	"Nucleic acid-binding, OB-fold; Tetratricopeptide-like helical domain; Ribosomal protein S1, RNA-binding domain; RNA-binding domain, S1; Tetratricopeptide repeat-containing domain; Suppressor of forked; "
carp-female_000000020_02113206_02120765	13	7955.ENSDARP00000013329	ldhba		Unclustered	2.13333	2	Down	extracellular	metabolic process; oxidation-reduction process; single-organism metabolic process; small molecule metabolic process; single-organism cellular process; carboxylic acid metabolic process; single-organism process; carbohydrate metabolic process; primary metabolic process; organic acid metabolic process; cellular metabolic process; cellular process; oxoacid metabolic process; organic substance metabo…	intracellular part; cell; cell part; intracellular; cytoplasm;	"oxidoreductase activity, acting on CH-OH group of donors; lactate dehydrogenase activity; oxidoreductase activity, acting on the CH-OH group of donors, NAD or NADP as acceptor; L-lactate dehydrogenase activity; catalytic activity; oxidoreductase activity; "	K00016	LDH; L-lactate dehydrogenase [EC:1.1.1.27]	dre00010 Glycolysis / Gluconeogenesis - Danio rerio (zebrafish); dre01100 Metabolic pathways - Danio rerio (zebrafish); dre00620 Pyruvate metabolism - Danio rerio (zebrafish); dre01130 Biosynthesis of antibiotics - Danio rerio (zebrafish); dre00270 Cysteine and methionine metabolism - Danio rerio (zebrafish); dre00640 Propanoate metabolism - Danio rerio (zebrafish);	IPR022383; IPR016040; IPR001236; IPR015955;	"Lactate/malate dehydrogenase, C-terminal; NAD(P)-binding domain; Lactate/malate dehydrogenase, N-terminal; Lactate dehydrogenase/glycoside hydrolase, family 4, C-terminal; "
carp-female_000000054_01227110_01229796	16	7955.ENSDARP00000111742	eef1a1l1		Unclustered	11.8681	2	Up	cytosol			"nucleoside phosphate binding; nucleoside binding; ion binding; hydrolase activity, acting on acid anhydrides; hydrolase activity; nucleotide binding; nucleoside-triphosphatase activity; organic cyclic compound binding; heterocyclic compound binding; ribonucleoside binding; carbohydrate derivative binding; pyrophosphatase activity; catalytic activity; ribonucleotide binding; binding; GTPase activ…				IPR004160; IPR004161; IPR009001; IPR027417; IPR000795; IPR009000;	"Translation elongation factor EFTu/EF1A, C-terminal; Translation elongation factor EFTu/EF1A, domain 2; Translation elongation factor EF1A/initiation factor IF2gamma, C-terminal; P-loop containing nucleoside triphosphate hydrolase; Elongation factor, GTP-binding domain; Translation protein, beta-barrel domain; "
carp-female_000058005_00000989_00003423	1	7955.ENSDARP00000123052	ENSDARG00000015599		Unclustered	0	3	Up	nuclear	cellular response to stress; cellular response to stimulus; cellular aromatic compound metabolic process; response to stress; DNA metabolic process; non-recombinational repair; double-strand break repair; single-organism cellular process; nitrogen compound metabolic process; organic cyclic compound metabolic process; single-organism process; primary metabolic process; response to stimulus; cellul…		organic cyclic compound binding; heterocyclic compound binding; DNA binding; binding; nucleic acid binding;	K10885	XRCC5; ATP-dependent DNA helicase 2 subunit 2	dre03450 Non-homologous end-joining - Danio rerio (zebrafish);	IPR006164; IPR016194;	Ku70/Ku80 beta-barrel domain; SPOC like C-terminal domain;
carp-female_000000050_02328316_02331115	1	7955.ENSDARP00000109625	zgc:123194		Unclustered	0	3	Up	cytosol	cellular component biogenesis; cellular component organization; cellular macromolecular complex assembly; protein complex subunit organization; single-organism cellular process; single-organism process; microtubule-based process; macromolecular complex subunit organization; cellular component assembly; macromolecular complex assembly; protein polymerization; protein complex biogenesis; cellular p…	intracellular organelle; microtubule; intracellular non-membrane-bounded organelle; cytoskeletal part; intracellular organelle part; macromolecular complex; intracellular part; cell; organelle part; non-membrane-bounded organelle; organelle; cytoskeleton; microtubule cytoskeleton; cell part; intracellular; protein complex;	"nucleoside phosphate binding; nucleoside binding; ion binding; hydrolase activity, acting on acid anhydrides; hydrolase activity; nucleotide binding; nucleoside-triphosphatase activity; organic cyclic compound binding; heterocyclic compound binding; ribonucleoside binding; carbohydrate derivative binding; pyrophosphatase activity; catalytic activity; structural constituent of cytoskeleton; ribon…	K07375	TUBB; tubulin beta	dre04145 Phagosome - Danio rerio (zebrafish); dre04540 Gap junction - Danio rerio (zebrafish);	IPR003008; IPR023123; IPR008280; IPR018316;	"Tubulin/FtsZ, GTPase domain; Tubulin, C-terminal; Tubulin/FtsZ, C-terminal; Tubulin/FtsZ, 2-layer sandwich domain; "
carp-female_000000034_04222777_04228601	1	7955.ENSDARP00000020361	gcat		Unclustered	0	3	Up	mitochondria	biosynthetic process; metabolic process;		"glycine C-acetyltransferase activity; ion binding; cofactor binding; transferase activity, transferring acyl groups other than amino-acyl groups; pyridoxal phosphate binding; acetyltransferase activity; heterocyclic compound binding; organic cyclic compound binding; transferase activity, transferring acyl groups; catalytic activity; binding; anion binding; C-acyltransferase activity; transferase…	K00639	kbl; glycine C-acetyltransferase [EC:2.3.1.29]	"dre00260 Glycine, serine and threonine metabolism - Danio rerio (zebrafish); "	IPR015424; IPR004839; IPR015421; IPR015422;	"Pyridoxal phosphate-dependent transferase; Aminotransferase, class I/classII; Pyridoxal phosphate-dependent transferase, major region, subdomain 1; Pyridoxal phosphate-dependent transferase, major region, subdomain 2; "
carp-female_000000106_02381743_02392106	2	7955.ENSDARP00000095644	p4ha1b		Unclustered	2	3	Up	nuclear	single-organism process; metabolic process; oxidation-reduction process; single-organism metabolic process;	organelle; intracellular membrane-bounded organelle; intracellular organelle; endoplasmic reticulum; cell part; intracellular; cytoplasm; endomembrane system; intracellular part; membrane-bounded organelle; cell; cytoplasmic part;	"vitamin binding; iron ion binding; L-ascorbic acid binding; peptidyl-proline dioxygenase activity; ion binding; organic acid binding; oxidoreductase activity, acting on paired donors, with incorporation or reduction of molecular oxygen; protein binding; procollagen-proline 4-dioxygenase activity; oxidoreductase activity, acting on paired donors, with incorporation or reduction of molecular oxyge…	K00472	E1.14.11.2; prolyl 4-hydroxylase [EC:1.14.11.2]	dre00330 Arginine and proline metabolism - Danio rerio (zebrafish); dre01100 Metabolic pathways - Danio rerio (zebrafish);	IPR006620; IPR011990; IPR013547; IPR005123;	"Prolyl 4-hydroxylase, alpha subunit; Tetratricopeptide-like helical domain; Prolyl 4-hydroxylase alpha-subunit, N-terminal; Oxoglutarate/iron-dependent dioxygenase; "
carp-female_000000340_18706881_18719031	2	7955.ENSDARP00000102802	shmt2		Unclustered	0.666667	3	Up	mitochondria	small molecule metabolic process; single-organism cellular process; nitrogen compound metabolic process; single-organism process; primary metabolic process; glycine metabolic process; alpha-amino acid metabolic process; cellular metabolic process; organic substance metabolic process; metabolic process; cellular amino acid metabolic process; serine family amino acid metabolic process; single-organ…		"organic cyclic compound binding; heterocyclic compound binding; catalytic activity; binding; ion binding; glycine hydroxymethyltransferase activity; transferase activity, transferring one-carbon groups; anion binding; hydroxymethyl-, formyl- and related transferase activity; cofactor binding; transferase activity; pyridoxal phosphate binding; "	K00600	glyA; glycine hydroxymethyltransferase [EC:2.1.2.1]	"dre00670 One carbon pool by folate - Danio rerio (zebrafish); dre01200 Carbon metabolism - Danio rerio (zebrafish); dre01130 Biosynthesis of antibiotics - Danio rerio (zebrafish); dre00630 Glyoxylate and dicarboxylate metabolism - Danio rerio (zebrafish); dre01100 Metabolic pathways - Danio rerio (zebrafish); dre01230 Biosynthesis of amino acids - Danio rerio (zebrafish); dre00260 Glycine, serin…	IPR015424; IPR015422; IPR015421;	"Pyridoxal phosphate-dependent transferase; Pyridoxal phosphate-dependent transferase, major region, subdomain 2; Pyridoxal phosphate-dependent transferase, major region, subdomain 1; "
carp-female_000000059_07418303_07423995	2	7955.ENSDARP00000053962	mat2ab		Unclustered	0.666667	3	Down	cytosol	cofactor biosynthetic process; nucleoside metabolic process; purine nucleoside metabolic process; cellular aromatic compound metabolic process; single-organism process; cellular modified amino acid biosynthetic process; biosynthetic process; purine ribonucleoside biosynthetic process; nucleoside biosynthetic process; organonitrogen compound biosynthetic process; cellular metabolic process; sulfur…		"ATP binding; nucleoside phosphate binding; nucleoside binding; ion binding; nucleotide binding; methionine adenosyltransferase activity; organic cyclic compound binding; heterocyclic compound binding; ribonucleoside binding; carbohydrate derivative binding; catalytic activity; ribonucleotide binding; binding; purine ribonucleoside binding; transferase activity, transferring alkyl or aryl (other …	K00789	metK; S-adenosylmethionine synthetase [EC:2.5.1.6]	dre01230 Biosynthesis of amino acids - Danio rerio (zebrafish); dre01100 Metabolic pathways - Danio rerio (zebrafish); dre00270 Cysteine and methionine metabolism - Danio rerio (zebrafish);	IPR022636; IPR022628; IPR022630; IPR022629;	"S-adenosylmethionine synthetase superfamily; S-adenosylmethionine synthetase, N-terminal; S-adenosylmethionine synthetase, C-terminal; S-adenosylmethionine synthetase, central domain; "
carp-female_000110191_00000120_00000494	2	7955.ENSDARP00000107702	ENSDARG00000051726		Unclustered	2	3	Down	nuclear		intracellular organelle; intracellular non-membrane-bounded organelle; intracellular organelle part; macromolecular complex; intracellular part; cell; organelle part; DNA bending complex; chromosomal part; nucleosome; non-membrane-bounded organelle; intracellular membrane-bounded organelle; organelle; nucleus; chromatin; intracellular; cell part; chromosome; protein complex; membrane-bounded orga…	organic cyclic compound binding; heterocyclic compound binding; DNA binding; protein heterodimerization activity; binding; protein dimerization activity; nucleic acid binding; protein binding;				IPR009072; IPR007125;	Histone-fold; Histone core;
carp-female_000000009_00179808_00221387	3	7955.ENSDARP00000108742	uggt2		Unclustered	2	3	Down	endoplasmic reticulum	protein glycosylation; macromolecule glycosylation; glycoprotein biosynthetic process; single-organism cellular process; cellular protein metabolic process; glycoprotein metabolic process; single-organism process; biosynthetic process; primary metabolic process; carbohydrate metabolic process; cellular metabolic process; organic substance biosynthetic process; cellular biosynthetic process; organ…		"transferase activity, transferring hexosyl groups; catalytic activity; UDP-glucose:glycoprotein glucosyltransferase activity; UDP-glucosyltransferase activity; UDP-glycosyltransferase activity; glucosyltransferase activity; transferase activity, transferring glycosyl groups; transferase activity; "	K11718	HUGT; UDP-glucose:glycoprotein glucosyltransferase [EC:2.4.1.-]	dre04141 Protein processing in endoplasmic reticulum - Danio rerio (zebrafish);	IPR029044;	Nucleotide-diphospho-sugar transferases;
carp-female_000000110_03605251_03608582	4	7955.ENSDARP00000108629	ran		Unclustered	0.4	3	Up	cytosol	regulation of cellular process; single organism signaling; intracellular transport; cellular response to stimulus; intracellular signal transduction; single-organism cellular process; single-organism process; nuclear transport; organic substance transport; small GTPase mediated signal transduction; signaling; response to stimulus; protein transport; establishment of localization; cellular localiz…	membrane; cell; intracellular; cell part;	"nucleoside phosphate binding; nucleoside binding; ion binding; hydrolase activity, acting on acid anhydrides; hydrolase activity; nucleotide binding; nucleoside-triphosphatase activity; organic cyclic compound binding; heterocyclic compound binding; ribonucleoside binding; carbohydrate derivative binding; pyrophosphatase activity; catalytic activity; ribonucleotide binding; binding; purine ribon…	K07936	RAN; GTP-binding nuclear protein Ran	dre03013 RNA transport - Danio rerio (zebrafish); dre03008 Ribosome biogenesis in eukaryotes - Danio rerio (zebrafish);	IPR005225; IPR027417;	Small GTP-binding protein domain; P-loop containing nucleoside triphosphate hydrolase;
carp-female_000000340_14517102_14542988	1	7955.ENSDARP00000002844	ahcy		Unclustered	0	4	Up	cytosol	intracellular transport; small molecule metabolic process; single-organism cellular process; single-organism process; cellular metabolic process; single-organism intracellular transport; establishment of localization; cellular localization; transport; metabolic process; establishment of localization in cell; one-carbon metabolic process; single-organism localization; single-organism metabolic pro…		"adenosylhomocysteinase activity; hydrolase activity; hydrolase activity, acting on ether bonds; catalytic activity; trialkylsulfonium hydrolase activity; "	K01251	E3.3.1.1; adenosylhomocysteinase [EC:3.3.1.1]	dre01100 Metabolic pathways - Danio rerio (zebrafish); dre00270 Cysteine and methionine metabolism - Danio rerio (zebrafish);	IPR016040; IPR015878;	"NAD(P)-binding domain; S-adenosyl-L-homocysteine hydrolase, NAD binding domain; "
carp-female_000000012_19522328_19527955	2	7955.ENSDARP00000014456	vdac2		Unclustered	2	4	Down	cytosol	regulation of transport; regulation of anion transport; regulation of ion transport; single-organism cellular process; single-organism process; establishment of localization; transport; anion transport; transmembrane transport; regulation of biological process; single-organism localization; ion transport; regulation of localization; localization; cellular process; biological regulation; single-or…	membrane; intracellular organelle; outer membrane; mitochondrial part; bounding membrane of organelle; organelle membrane; mitochondrial outer membrane; cytoplasm; intracellular organelle part; organelle envelope; intracellular part; cell; organelle part; mitochondrion; organelle; mitochondrial envelope; intracellular membrane-bounded organelle; intracellular; cell part; envelope; organelle outer…	ion transmembrane transporter activity; passive transmembrane transporter activity; anion channel activity; substrate-specific transporter activity; channel activity; substrate-specific transmembrane transporter activity; voltage-gated ion channel activity; voltage-gated anion channel activity; substrate-specific channel activity; ion channel activity; gated channel activity; voltage-gated channe…	K15040	VDAC2; voltage-dependent anion channel protein 2	dre04020 Calcium signaling pathway - Danio rerio (zebrafish);	IPR023614;	Porin domain;
carp-female_000000340_09015910_09020996	2	7955.ENSDARP00000016453	krt4		Unclustered	0.666667	4	Down	mitochondria		intracellular organelle; intracellular non-membrane-bounded organelle; cytoskeletal part; intracellular organelle part; macromolecular complex; intracellular part; cell; keratin filament; organelle part; non-membrane-bounded organelle; organelle; cytoskeleton; intermediate filament cytoskeleton; cell part; intracellular; intermediate filament; protein complex;	structural molecule activity;	K07605
carp-female_000000222_00101592_00162405	2	7955.ENSDARP00000114437	myh9b		Unclustered	2	4	Up	nuclear	regulation of cellular process; regulation of biological quality; cell redox homeostasis; small molecule metabolic process; single-organism cellular process; cellular homeostasis; ether metabolic process; single-organism process; organic substance metabolic process; homeostatic process; metabolic process; regulation of biological process; single-organism metabolic process; glycerol ether metaboli…	intracellular organelle; intracellular non-membrane-bounded organelle; cytoskeletal part; intracellular organelle part; macromolecular complex; intracellular part; cell; actin cytoskeleton; organelle part; non-membrane-bounded organelle; organelle; cytoskeleton; cell part; intracellular; myosin complex; protein complex;	"protein disulfide oxidoreductase activity; ATP binding; motor activity; nucleoside phosphate binding; nucleoside binding; ion binding; hydrolase activity, acting on acid anhydrides; hydrolase activity; protein binding; nucleotide binding; nucleoside-triphosphatase activity; oxidoreductase activity; disulfide oxidoreductase activity; organic cyclic compound binding; heterocyclic compound binding;…	K10352	MYH; myosin heavy chain	dre04530 Tight junction - Danio rerio (zebrafish);	IPR002928; IPR004009; IPR027417; IPR001609; IPR027401; IPR013766; IPR012336;	"Myosin tail; Myosin, N-terminal, SH3-like; P-loop containing nucleoside triphosphate hydrolase; Myosin head, motor domain; Myosin-like IQ motif-containing domain; Thioredoxin domain; Thioredoxin-like fold; "
carp-female_000000330_02102781_02112531	3	7955.ENSDARP00000117779	sqrdl		Unclustered	0.5	5	Down	mitochondria	single-organism process; metabolic process; oxidation-reduction process; single-organism metabolic process;		catalytic activity; oxidoreductase activity;	K17218	sqr; sulfide:quinone oxidoreductase [EC:1.8.5.-]	dre00920 Sulfur metabolism - Danio rerio (zebrafish);	IPR023753;	"Pyridine nucleotide-disulphide oxidoreductase, FAD/NAD(P)-binding domain; "
carp-female_000000179_01205188_01208430	5	7955.ENSDARP00000113307	ENSDARG00000095340		Unclustered	1.4	5	Down	nuclear	"cellular component biogenesis; cellular component organization; nucleosome organization; cellular aromatic compound metabolic process; nucleic acid-templated transcription; DNA-templated transcription, initiation; biosynthetic process; cellular metabolic process; organic substance metabolic process; metabolic process; DNA packaging; heterocycle metabolic process; nucleosome assembly; nucleobase-…	intracellular organelle; intracellular non-membrane-bounded organelle; intracellular organelle part; macromolecular complex; intracellular part; cell; organelle part; DNA bending complex; chromosomal part; nucleosome; non-membrane-bounded organelle; intracellular membrane-bounded organelle; organelle; nucleus; chromatin; intracellular; cell part; chromosome; protein complex; membrane-bounded orga…	organic cyclic compound binding; heterocyclic compound binding; DNA binding; protein heterodimerization activity; binding; protein dimerization activity; nucleic acid binding; protein binding;	K11254			IPR009072; IPR004823; IPR007125;	Histone-fold; TATA box binding protein associated factor (TAF); Histone core;
carp-female_000000015_02490998_02495641	1	7955.ENSDARP00000013803	ncl		Unclustered	0	6	Up	nuclear			organic cyclic compound binding; heterocyclic compound binding; nucleoside phosphate binding; binding; nucleic acid binding; nucleotide binding; small molecule binding;	K11294			IPR000504; IPR012677; IPR003954;	"RNA recognition motif domain; Nucleotide-binding alpha-beta plait domain; RNA recognition motif domain, eukaryote; "
carp-female_000000339_03080476_03083283	3	7955.ENSDARP00000107339	anxa1a		Unclustered	0.5	6	Down	cytosol			calcium-dependent phospholipid binding; lipase inhibitor activity; enzyme regulator activity; binding; phospholipid binding; ion binding; phospholipase inhibitor activity; lipid binding; cation binding; metal ion binding; anion binding; calcium ion binding; molecular function regulator; enzyme inhibitor activity;	K17091
carp-female_000000422_00059759_00061263	2	7955.ENSDARP00000121459	ENSDARG00000094610		Unclustered	2	12	Up_Down	nuclear	"cellular component biogenesis; cellular component organization; nucleosome organization; cellular aromatic compound metabolic process; nucleic acid-templated transcription; DNA-templated transcription, initiation; biosynthetic process; cellular metabolic process; organic substance metabolic process; metabolic process; DNA packaging; heterocycle metabolic process; nucleosome assembly; nucleobase-…	intracellular organelle; intracellular non-membrane-bounded organelle; intracellular organelle part; macromolecular complex; intracellular part; cell; organelle part; DNA bending complex; chromosomal part; nucleosome; non-membrane-bounded organelle; intracellular membrane-bounded organelle; organelle; nucleus; chromatin; intracellular; cell part; chromosome; protein complex; membrane-bounded orga…	organic cyclic compound binding; heterocyclic compound binding; DNA binding; protein heterodimerization activity; binding; protein dimerization activity; nucleic acid binding; protein binding;	K11253			IPR009072; IPR004823; IPR007125;	Histone-fold; TATA box binding protein associated factor (TAF); Histone core;

## Sheet: network information
#node1	node2	#node1_danio_rerio_geneName	node2_danio_rerio_geneName	node1_string_internal_id	node2_string_internal_id	node1_external_id	node2_external_id	neighborhood_on_chromosome	gene_fusion	phylogenetic_cooccurrence	homology	coexpression	experimentally_determined_interaction	database_annotated	automated_textmining	combined_score
carp-female_000000010_11921730_11928107	carp-female_000000013_04557732_04560627	rpl6	rpl4	1493092	1487522	7955.ENSDARP00000091899	7955.ENSDARP00000060362	0.079	0	0	0	0.963	0.902	0.9	0.502	0.999
carp-female_000000345_01145593_01151483	carp-female_000000313_01716967_01719318	rps4x	rpl13a	1499469	1488251	7955.ENSDARP00000108089	7955.ENSDARP00000064738	0.051	0	0.213	0	0.989	0.862	0.9	0.299	0.999
carp-female_000000019_04220012_04222822	carp-female_000000013_04557732_04560627	rps16	rpl4	1488590	1487522	7955.ENSDARP00000066897	7955.ENSDARP00000060362	0.298	0	0	0	0.963	0.902	0.94	0.346	0.999
carp-female_000000028_02441408_02445596	carp-female_000000313_01716967_01719318	rpl35a	rpl13a	1502820	1488251	7955.ENSDARP00000114578	7955.ENSDARP00000064738	0	0	0	0	0.987	0.902	0.9	0.424	0.999
carp-female_000000320_03644131_03647944	carp-female_000000300_09658054_09661559	rpl15	rps3a	1505743	1486104	7955.ENSDARP00000122141	7955.ENSDARP00000051762	0.079	0	0	0	0.979	0.902	0.9	0.27	0.999
carp-female_000000028_02441408_02445596	carp-female_000000029_08759743_08761002	rpl35a	rps29	1502820	1487533	7955.ENSDARP00000114578	7955.ENSDARP00000060443	0	0	0	0	0.99	0.044	0.9	0.622	0.999
carp-female_000000320_03644131_03647944	carp-female_000000019_04220012_04222822	rpl15	rps16	1505743	1488590	7955.ENSDARP00000122141	7955.ENSDARP00000066897	0	0	0	0	0.974	0.899	0.9	0.304	0.999
carp-female_000000021_06941580_06949099	carp-female_000000027_08422679_08426771	tcp1	cct3	1497474	1481623	7955.ENSDARP00000104575	7955.ENSDARP00000004738	0	0	0.441	0.82	0.947	0.922	0.9	0.516	0.999
carp-female_000000345_01145593_01151483	carp-female_000000054_07006908_07009054	rps4x	rpl30	1499469	1486146	7955.ENSDARP00000108089	7955.ENSDARP00000052081	0	0	0	0	0.988	0.897	0.9	0.278	0.999
carp-female_000000034_04997343_04999344	carp-female_000154339_00007781_00010254	rps2	rpl18a	1504002	1484877	7955.ENSDARP00000117673	7955.ENSDARP00000038658	0	0	0	0	0.984	0.922	0.9	0.115	0.999
carp-female_000000028_02441408_02445596	carp-female_000000046_05274523_05275700	rpl35a	rps11	1502820	1489131	7955.ENSDARP00000114578	7955.ENSDARP00000069513	0	0	0	0	0.976	0.616	0.9	0.518	0.999
carp-female_000000021_06941580_06949099	carp-female_000000018_02072273_02080049	tcp1	cct5	1497474	1488563	7955.ENSDARP00000104575	7955.ENSDARP00000066759	0	0	0	0.8	0.955	0.923	0.9	0.592	0.999
carp-female_000000046_05274523_05275700	carp-female_000000340_16540718_16544143	rps11	rps10	1489131	1485542	7955.ENSDARP00000069513	7955.ENSDARP00000045900	0	0	0	0	0.965	0.93	0.9	0.422	0.999
carp-female_000000029_08759743_08761002	carp-female_000000013_04557732_04560627	rps29	rpl4	1487533	1487522	7955.ENSDARP00000060443	7955.ENSDARP00000060362	0.298	0	0	0	0.976	0	0.94	0.3	0.999
carp-female_000000046_05274523_05275700	carp-female_000000300_09658054_09661559	rps11	rps3a	1489131	1486104	7955.ENSDARP00000069513	7955.ENSDARP00000051762	0	0	0	0	0.979	0.973	0.9	0.385	0.999
carp-female_000000046_05274523_05275700	carp-female_000000013_04557732_04560627	rps11	rpl4	1489131	1487522	7955.ENSDARP00000069513	7955.ENSDARP00000060362	0.298	0	0	0	0.994	0.902	0.94	0.466	0.999
carp-female_000000046_05274523_05275700	carp-female_000000029_08759743_08761002	rps11	rps29	1489131	1487533	7955.ENSDARP00000069513	7955.ENSDARP00000060443	0.298	0	0	0	0.989	0.972	0.94	0.294	0.999
carp-female_000000313_01716967_01719318	carp-female_000000300_09658054_09661559	rpl13a	rps3a	1488251	1486104	7955.ENSDARP00000064738	7955.ENSDARP00000051762	0	0	0	0	0.993	0.902	0.9	0.237	0.999
carp-female_000000313_01716967_01719318	carp-female_000000013_04557732_04560627	rpl13a	rpl4	1488251	1487522	7955.ENSDARP00000064738	7955.ENSDARP00000060362	0.298	0	0	0	0.993	0.902	0.94	0.495	0.999
carp-female_000000046_05274523_05275700	carp-female_000000213_00139715_00141676	rps11	RPS20	1489131	1486181	7955.ENSDARP00000069513	7955.ENSDARP00000052330	0.298	0	0	0	0.997	0.931	0.432	0.511	0.999
carp-female_000000313_01716967_01719318	carp-female_000000054_07006908_07009054	rpl13a	rpl30	1488251	1486146	7955.ENSDARP00000064738	7955.ENSDARP00000052081	0.083	0	0	0	0.99	0.922	0.9	0.402	0.999
carp-female_000000300_09658054_09661559	carp-female_000000340_16540718_16544143	rps3a	rps10	1486104	1485542	7955.ENSDARP00000051762	7955.ENSDARP00000045900	0	0	0	0	0.988	0.953	0.9	0.272	0.999
carp-female_000000010_11921730_11928107	carp-female_000000054_07006908_07009054	rpl6	rpl30	1493092	1486146	7955.ENSDARP00000091899	7955.ENSDARP00000052081	0.06	0	0	0	0.959	0.922	0.9	0.475	0.999
carp-female_000000320_03644131_03647944	carp-female_000154339_00007781_00010254	rpl15	rpl18a	1505743	1484877	7955.ENSDARP00000122141	7955.ENSDARP00000038658	0	0	0	0	0.978	0.907	0.9	0.237	0.999
carp-female_000000019_01740386_01743210	carp-female_000000187_00277107_00282018	atp5c1	atp5a1	1488594	1484089	7955.ENSDARP00000066929	7955.ENSDARP00000027947	0.298	0	0.51	0	0.944	0.971	0.948	0.602	0.999
carp-female_000000029_08759743_08761002	carp-female_000000340_16540718_16544143	rps29	rps10	1487533	1485542	7955.ENSDARP00000060443	7955.ENSDARP00000045900	0	0	0	0	0.981	0.933	0.9	0.743	0.999
carp-female_000000325_07482540_07486516	carp-female_000000046_05274523_05275700	rps7	rps11	1500275	1489131	7955.ENSDARP00000109497	7955.ENSDARP00000069513	0	0	0	0	0.978	0.973	0.9	0.286	0.999
carp-female_000000345_01145593_01151483	carp-female_000000013_04557732_04560627	rps4x	rpl4	1499469	1487522	7955.ENSDARP00000108089	7955.ENSDARP00000060362	0.298	0	0	0	0.988	0.861	0.9	0.297	0.999
carp-female_000000300_09658054_09661559	carp-female_000000043_03539141_03543311	rps3a	rpl13	1486104	1485678	7955.ENSDARP00000051762	7955.ENSDARP00000047390	0	0	0	0	0.989	0.902	0.9	0.066	0.999
carp-female_000000054_07006908_07009054	carp-female_000000340_16540718_16544143	rpl30	rps10	1486146	1485542	7955.ENSDARP00000052081	7955.ENSDARP00000045900	0	0	0	0	0.97	0.616	0.9	0.597	0.999
carp-female_000000325_07482540_07486516	carp-female_000154339_00007781_00010254	rps7	rpl18a	1500275	1484877	7955.ENSDARP00000109497	7955.ENSDARP00000038658	0	0	0	0	0.976	0.902	0.9	0.072	0.999
carp-female_000000320_03644131_03647944	carp-female_000000034_04997343_04999344	rpl15	rps2	1505743	1504002	7955.ENSDARP00000122141	7955.ENSDARP00000117673	0	0	0	0	0.988	0.616	0.9	0.4	0.999
carp-female_000000345_01145593_01151483	carp-female_000000300_09658054_09661559	rps4x	rps3a	1499469	1486104	7955.ENSDARP00000108089	7955.ENSDARP00000051762	0	0	0	0	0.988	0.973	0.9	0.616	0.999
carp-female_000000034_04997343_04999344	carp-female_000000054_07006908_07009054	rps2	rpl30	1504002	1486146	7955.ENSDARP00000117673	7955.ENSDARP00000052081	0	0	0	0	0.988	0.616	0.9	0.49	0.999
carp-female_000000320_03644131_03647944	carp-female_000000325_07482540_07486516	rpl15	rps7	1505743	1500275	7955.ENSDARP00000122141	7955.ENSDARP00000109497	0	0	0	0	0.978	0.902	0.9	0.452	0.999
carp-female_000000013_04557732_04560627	carp-female_000000043_03539141_03543311	rpl4	rpl13	1487522	1485678	7955.ENSDARP00000060362	7955.ENSDARP00000047390	0	0	0	0	0.995	0.902	0.9	0.411	0.999
carp-female_000000313_01716967_01719318	carp-female_000000340_16540718_16544143	rpl13a	rps10	1488251	1485542	7955.ENSDARP00000064738	7955.ENSDARP00000045900	0	0	0	0	0.976	0.616	0.9	0.242	0.999
carp-female_000000345_01145593_01151483	carp-female_000000010_11921730_11928107	rps4x	rpl6	1499469	1493092	7955.ENSDARP00000108089	7955.ENSDARP00000091899	0.103	0	0	0	0.978	0.861	0.9	0.53	0.999
carp-female_000000345_01145593_01151483	carp-female_000000340_16540718_16544143	rps4x	rps10	1499469	1485542	7955.ENSDARP00000108089	7955.ENSDARP00000045900	0	0	0	0	0.975	0.932	0.9	0.43	0.999
carp-female_000000013_04557732_04560627	carp-female_000000213_00139715_00141676	rpl4	RPS20	1487522	1486181	7955.ENSDARP00000060362	7955.ENSDARP00000052330	0.298	0	0	0	0.997	0.616	0.432	0.237	0.999
carp-female_000000019_04220012_04222822	carp-female_000000054_07006908_07009054	rps16	rpl30	1488590	1486146	7955.ENSDARP00000066897	7955.ENSDARP00000052081	0.083	0	0	0	0.992	0.922	0.9	0.586	0.999
carp-female_000000010_11921730_11928107	carp-female_000000313_01716967_01719318	rpl6	rpl13a	1493092	1488251	7955.ENSDARP00000091899	7955.ENSDARP00000064738	0.065	0	0	0	0.956	0.902	0.9	0.509	0.999
carp-female_000000015_02889661_02904599	carp-female_000000058_03950901_03956376	psmd1	psmd6	1504003	1493777	7955.ENSDARP00000117676	7955.ENSDARP00000094762	0	0	0	0	0.573	0.97	0.9	0.455	0.999
carp-female_000000325_07482540_07486516	carp-female_000000019_04220012_04222822	rps7	rps16	1500275	1488590	7955.ENSDARP00000109497	7955.ENSDARP00000066897	0	0	0	0	0.985	0.973	0.9	0.152	0.999
carp-female_000000010_11921730_11928107	carp-female_000000043_03539141_03543311	rpl6	rpl13	1493092	1485678	7955.ENSDARP00000091899	7955.ENSDARP00000047390	0	0	0	0	0.994	0.902	0.9	0.165	0.999
carp-female_000000313_01716967_01719318	carp-female_000000029_08759743_08761002	rpl13a	rps29	1488251	1487533	7955.ENSDARP00000064738	7955.ENSDARP00000060443	0.298	0	0	0	0.993	0	0.94	0.317	0.999
carp-female_000000320_03644131_03647944	carp-female_000000340_16540718_16544143	rpl15	rps10	1505743	1485542	7955.ENSDARP00000122141	7955.ENSDARP00000045900	0	0	0	0	0.969	0.652	0.9	0.475	0.999
carp-female_000000019_04220012_04222822	carp-female_000000029_08759743_08761002	rps16	rps29	1488590	1487533	7955.ENSDARP00000066897	7955.ENSDARP00000060443	0.298	0	0	0	0.991	0.973	0.94	0.237	0.999
carp-female_000000028_02441408_02445596	carp-female_000000300_09658054_09661559	rpl35a	rps3a	1502820	1486104	7955.ENSDARP00000114578	7955.ENSDARP00000051762	0	0	0	0	0.983	0.616	0.9	0.399	0.999
carp-female_000000320_03644131_03647944	carp-female_000000054_07006908_07009054	rpl15	rpl30	1505743	1486146	7955.ENSDARP00000122141	7955.ENSDARP00000052081	0	0	0	0	0.976	0.919	0.9	0.398	0.999
carp-female_000000345_01145593_01151483	carp-female_000000019_04220012_04222822	rps4x	rps16	1499469	1488590	7955.ENSDARP00000108089	7955.ENSDARP00000066897	0.048	0	0	0	0.996	0.973	0.9	0.237	0.999
carp-female_000000028_02441408_02445596	carp-female_000000013_04557732_04560627	rpl35a	rpl4	1502820	1487522	7955.ENSDARP00000114578	7955.ENSDARP00000060362	0	0	0	0	0.978	0.616	0.9	0.359	0.999
carp-female_000000320_03644131_03647944	carp-female_000000046_05274523_05275700	rpl15	rps11	1505743	1489131	7955.ENSDARP00000122141	7955.ENSDARP00000069513	0	0	0	0	0.97	0.865	0.9	0.068	0.999
carp-female_000000313_01716967_01719318	carp-female_000000043_03539141_03543311	rpl13a	rpl13	1488251	1485678	7955.ENSDARP00000064738	7955.ENSDARP00000047390	0	0	0	0	0.996	0.902	0.9	0.304	0.999
carp-female_000000339_02175273_02183024	carp-female_000000030_08101126_08107526	pdha1a	pdhb	1483722	1481335	7955.ENSDARP00000024338	7955.ENSDARP00000002122	0.298	0.756	0.529	0	0.849	0.923	0.948	0.631	0.999
carp-female_000000345_01145593_01151483	carp-female_000000213_00139715_00141676	rps4x	RPS20	1499469	1486181	7955.ENSDARP00000108089	7955.ENSDARP00000052330	0	0	0	0	0.99	0.949	0	0.38	0.999
carp-female_000000320_03644131_03647944	carp-female_000000313_01716967_01719318	rpl15	rpl13a	1505743	1488251	7955.ENSDARP00000122141	7955.ENSDARP00000064738	0	0	0.31	0	0.978	0.902	0.9	0.078	0.999
carp-female_000000034_04997343_04999344	carp-female_000000019_04220012_04222822	rps2	rps16	1504002	1488590	7955.ENSDARP00000117673	7955.ENSDARP00000066897	0.298	0	0	0	0.994	0.973	0.94	0.41	0.999
carp-female_000000034_04997343_04999344	carp-female_000000010_11921730_11928107	rps2	rpl6	1504002	1493092	7955.ENSDARP00000117673	7955.ENSDARP00000091899	0.133	0	0	0	0.973	0.922	0.9	0.58	0.999
carp-female_000000325_07482540_07486516	carp-female_000000345_01145593_01151483	rps7	rps4x	1500275	1499469	7955.ENSDARP00000109497	7955.ENSDARP00000108089	0	0	0	0	0.987	0.973	0.9	0.606	0.999
carp-female_000000019_04220012_04222822	carp-female_000154339_00007781_00010254	rps16	rpl18a	1488590	1484877	7955.ENSDARP00000066897	7955.ENSDARP00000038658	0	0	0	0	0.984	0.902	0.9	0.161	0.999
carp-female_000000345_01145593_01151483	carp-female_000000046_05274523_05275700	rps4x	rps11	1499469	1489131	7955.ENSDARP00000108089	7955.ENSDARP00000069513	0.298	0	0	0	0.971	0.973	0.9	0.383	0.999
carp-female_000000028_02441408_02445596	carp-female_000000019_04220012_04222822	rpl35a	rps16	1502820	1488590	7955.ENSDARP00000114578	7955.ENSDARP00000066897	0	0	0	0	0.996	0.616	0.9	0.089	0.999
carp-female_000000034_04997343_04999344	carp-female_000000340_16540718_16544143	rps2	rps10	1504002	1485542	7955.ENSDARP00000117673	7955.ENSDARP00000045900	0	0	0	0	0.981	0.933	0.9	0.211	0.999
carp-female_000000010_11921730_11928107	carp-female_000000300_09658054_09661559	rpl6	rps3a	1493092	1486104	7955.ENSDARP00000091899	7955.ENSDARP00000051762	0	0	0	0	0.974	0.902	0.9	0.618	0.999
carp-female_000000213_00139715_00141676	carp-female_000154339_00007781_00010254	RPS20	rpl18a	1486181	1484877	7955.ENSDARP00000052330	7955.ENSDARP00000038658	0	0	0	0	0.99	0.922	0	0.119	0.999
carp-female_000000325_07482540_07486516	carp-female_000000213_00139715_00141676	rps7	RPS20	1500275	1486181	7955.ENSDARP00000109497	7955.ENSDARP00000052330	0	0	0	0	0.996	0.968	0	0.153	0.999
carp-female_000000019_04220012_04222822	carp-female_000000043_03539141_03543311	rps16	rpl13	1488590	1485678	7955.ENSDARP00000066897	7955.ENSDARP00000047390	0	0	0	0	0.995	0.902	0.9	0.134	0.999
carp-female_000000018_02072273_02080049	carp-female_000000027_08422679_08426771	cct5	cct3	1488563	1481623	7955.ENSDARP00000066759	7955.ENSDARP00000004738	0	0	0.288	0.854	0.973	0.953	0.9	0.684	0.999
carp-female_000000034_04997343_04999344	carp-female_000000313_01716967_01719318	rps2	rpl13a	1504002	1488251	7955.ENSDARP00000117673	7955.ENSDARP00000064738	0.298	0	0	0	0.997	0.652	0.94	0.402	0.999
carp-female_000000034_04997343_04999344	carp-female_000000043_03539141_03543311	rps2	rpl13	1504002	1485678	7955.ENSDARP00000117673	7955.ENSDARP00000047390	0	0	0	0	0.997	0.616	0.9	0.189	0.999
carp-female_000000320_03644131_03647944	carp-female_000000345_01145593_01151483	rpl15	rps4x	1505743	1499469	7955.ENSDARP00000122141	7955.ENSDARP00000108089	0	0	0	0	0.989	0.823	0.9	0.298	0.999
carp-female_000000325_07482540_07486516	carp-female_000000029_08759743_08761002	rps7	rps29	1500275	1487533	7955.ENSDARP00000109497	7955.ENSDARP00000060443	0	0	0	0	0.971	0.973	0.9	0.376	0.999
carp-female_000000019_04220012_04222822	carp-female_000000300_09658054_09661559	rps16	rps3a	1488590	1486104	7955.ENSDARP00000066897	7955.ENSDARP00000051762	0	0	0	0	0.994	0.973	0.9	0.264	0.999
carp-female_000000034_04997343_04999344	carp-female_000000325_07482540_07486516	rps2	rps7	1504002	1500275	7955.ENSDARP00000117673	7955.ENSDARP00000109497	0	0	0	0	0.973	0.973	0.9	0.396	0.999
carp-female_000000325_07482540_07486516	carp-female_000000340_16540718_16544143	rps7	rps10	1500275	1485542	7955.ENSDARP00000109497	7955.ENSDARP00000045900	0	0	0	0	0.97	0.953	0.9	0.52	0.999
carp-female_000000340_16540718_16544143	carp-female_000154339_00007781_00010254	rps10	rpl18a	1485542	1484877	7955.ENSDARP00000045900	7955.ENSDARP00000038658	0	0	0	0	0.978	0.616	0.9	0.43	0.999
carp-female_000000028_02441408_02445596	carp-female_000000340_16540718_16544143	rpl35a	rps10	1502820	1485542	7955.ENSDARP00000114578	7955.ENSDARP00000045900	0	0	0	0	0.977	0.616	0.9	0.684	0.999
carp-female_000000010_11921730_11928107	carp-female_000154339_00007781_00010254	rpl6	rpl18a	1493092	1484877	7955.ENSDARP00000091899	7955.ENSDARP00000038658	0	0	0	0	0.984	0.902	0.9	0.415	0.999
carp-female_000000013_04557732_04560627	carp-female_000000054_07006908_07009054	rpl4	rpl30	1487522	1486146	7955.ENSDARP00000060362	7955.ENSDARP00000052081	0	0	0	0	0.976	0.922	0.9	0.542	0.999
carp-female_000000028_02441408_02445596	carp-female_000000345_01145593_01151483	rpl35a	rps4x	1502820	1499469	7955.ENSDARP00000114578	7955.ENSDARP00000108089	0	0	0	0	0.986	0.616	0.9	0.23	0.999
carp-female_000000325_07482540_07486516	carp-female_000000013_04557732_04560627	rps7	rpl4	1500275	1487522	7955.ENSDARP00000109497	7955.ENSDARP00000060362	0	0	0	0	0.978	0.854	0.9	0.233	0.999
carp-female_000000029_08759743_08761002	carp-female_000000300_09658054_09661559	rps29	rps3a	1487533	1486104	7955.ENSDARP00000060443	7955.ENSDARP00000051762	0	0	0	0	0.993	0.973	0.9	0.541	0.999
carp-female_000000046_05274523_05275700	carp-female_000000313_01716967_01719318	rps11	rpl13a	1489131	1488251	7955.ENSDARP00000069513	7955.ENSDARP00000064738	0.298	0	0	0	0.996	0.903	0.94	0.322	0.999
carp-female_000000043_03539141_03543311	carp-female_000000340_16540718_16544143	rpl13	rps10	1485678	1485542	7955.ENSDARP00000047390	7955.ENSDARP00000045900	0	0	0	0	0.984	0.616	0.9	0.167	0.999
carp-female_000000046_05274523_05275700	carp-female_000000019_04220012_04222822	rps11	rps16	1489131	1488590	7955.ENSDARP00000069513	7955.ENSDARP00000066897	0.298	0	0	0	0.99	0.973	0.94	0.237	0.999
carp-female_000000054_07006908_07009054	carp-female_000000043_03539141_03543311	rpl30	rpl13	1486146	1485678	7955.ENSDARP00000052081	7955.ENSDARP00000047390	0	0	0	0	0.989	0.922	0.9	0.166	0.999
carp-female_000000345_01145593_01151483	carp-female_000000029_08759743_08761002	rps4x	rps29	1499469	1487533	7955.ENSDARP00000108089	7955.ENSDARP00000060443	0.298	0	0	0	0.989	0.973	0.9	0.489	0.999
carp-female_000000012_23665403_23670928	carp-female_000000046_03080433_03083966	eif3s10	eif3ba	1496518	1490745	7955.ENSDARP00000102398	7955.ENSDARP00000077564	0	0	0	0	0.849	0.97	0.9	0.6	0.999
carp-female_000000054_07006908_07009054	carp-female_000000300_09658054_09661559	rpl30	rps3a	1486146	1486104	7955.ENSDARP00000052081	7955.ENSDARP00000051762	0	0	0.203	0	0.989	0.922	0.9	0.294	0.999
carp-female_000000325_07482540_07486516	carp-female_000000043_03539141_03543311	rps7	rpl13	1500275	1485678	7955.ENSDARP00000109497	7955.ENSDARP00000047390	0	0	0	0	0.978	0.902	0.9	0.397	0.999
carp-female_000000034_04997343_04999344	carp-female_000000013_04557732_04560627	rps2	rpl4	1504002	1487522	7955.ENSDARP00000117673	7955.ENSDARP00000060362	0.298	0	0.212	0	0.991	0.616	0.94	0.453	0.999
carp-female_000000054_07006908_07009054	carp-female_000154339_00007781_00010254	rpl30	rpl18a	1486146	1484877	7955.ENSDARP00000052081	7955.ENSDARP00000038658	0	0	0	0	0.978	0.922	0.9	0.168	0.999
carp-female_000000320_03644131_03647944	carp-female_000000013_04557732_04560627	rpl15	rpl4	1505743	1487522	7955.ENSDARP00000122141	7955.ENSDARP00000060362	0	0	0	0	0.981	0.902	0.9	0.169	0.999
carp-female_000000313_01716967_01719318	carp-female_000000213_00139715_00141676	rpl13a	RPS20	1488251	1486181	7955.ENSDARP00000064738	7955.ENSDARP00000052330	0.298	0	0	0	0.994	0.616	0.432	0.294	0.999
carp-female_000000013_04557732_04560627	carp-female_000000340_16540718_16544143	rpl4	rps10	1487522	1485542	7955.ENSDARP00000060362	7955.ENSDARP00000045900	0	0	0	0	0.976	0.616	0.9	0.093	0.999
carp-female_000000029_08759743_08761002	carp-female_000000213_00139715_00141676	rps29	RPS20	1487533	1486181	7955.ENSDARP00000060443	7955.ENSDARP00000052330	0.298	0	0	0	0.99	0.943	0.432	0.401	0.999
carp-female_000000019_04220012_04222822	carp-female_000000313_01716967_01719318	rps16	rpl13a	1488590	1488251	7955.ENSDARP00000066897	7955.ENSDARP00000064738	0.298	0	0	0	0.994	0.902	0.94	0.459	0.999
carp-female_000000046_05274523_05275700	carp-female_000154339_00007781_00010254	rps11	rpl18a	1489131	1484877	7955.ENSDARP00000069513	7955.ENSDARP00000038658	0	0	0	0	0.967	0.902	0.9	0.05	0.999
carp-female_000000029_08759743_08761002	carp-female_000000054_07006908_07009054	rps29	rpl30	1487533	1486146	7955.ENSDARP00000060443	7955.ENSDARP00000052081	0	0	0	0	0.995	0.616	0.9	0.49	0.999
carp-female_000000010_11921730_11928107	carp-female_000000019_04220012_04222822	rpl6	rps16	1493092	1488590	7955.ENSDARP00000091899	7955.ENSDARP00000066897	0.063	0	0	0	0.947	0.902	0.9	0.303	0.999
carp-female_000000058_03950901_03956376	carp-female_000000046_05746299_05753388	psmd6	psmd11a	1493777	1490931	7955.ENSDARP00000094762	7955.ENSDARP00000078883	0	0	0	0	0.878	0.927	0.9	0.594	0.999
carp-female_000000325_07482540_07486516	carp-female_000000313_01716967_01719318	rps7	rpl13a	1500275	1488251	7955.ENSDARP00000109497	7955.ENSDARP00000064738	0	0	0	0	0.977	0.902	0.9	0.307	0.999
carp-female_000000034_04997343_04999344	carp-female_000000300_09658054_09661559	rps2	rps3a	1504002	1486104	7955.ENSDARP00000117673	7955.ENSDARP00000051762	0	0	0	0	0.994	0.972	0.9	0.663	0.999
carp-female_000000313_01716967_01719318	carp-female_000154339_00007781_00010254	rpl13a	rpl18a	1488251	1484877	7955.ENSDARP00000064738	7955.ENSDARP00000038658	0	0	0	0	0.98	0.902	0.9	0.165	0.999
carp-female_000000325_07482540_07486516	carp-female_000000300_09658054_09661559	rps7	rps3a	1500275	1486104	7955.ENSDARP00000109497	7955.ENSDARP00000051762	0	0	0	0	0.984	0.973	0.9	0.411	0.999
carp-female_000000034_04997343_04999344	carp-female_000000028_02441408_02445596	rps2	rpl35a	1504002	1502820	7955.ENSDARP00000117673	7955.ENSDARP00000114578	0	0	0	0	0.978	0.616	0.9	0.101	0.999
carp-female_000000325_07482540_07486516	carp-female_000000010_11921730_11928107	rps7	rpl6	1500275	1493092	7955.ENSDARP00000109497	7955.ENSDARP00000091899	0	0	0	0	0.952	0.902	0.9	0.291	0.999
carp-female_000000345_01145593_01151483	carp-female_000154339_00007781_00010254	rps4x	rpl18a	1499469	1484877	7955.ENSDARP00000108089	7955.ENSDARP00000038658	0	0	0	0	0.985	0.861	0.9	0.237	0.999
carp-female_000000034_04997343_04999344	carp-female_000000213_00139715_00141676	rps2	RPS20	1504002	1486181	7955.ENSDARP00000117673	7955.ENSDARP00000052330	0.298	0	0	0	0.997	0.934	0.432	0.324	0.999
carp-female_000000019_04220012_04222822	carp-female_000000213_00139715_00141676	rps16	RPS20	1488590	1486181	7955.ENSDARP00000066897	7955.ENSDARP00000052330	0.298	0	0	0	0.995	0.969	0.432	0.35	0.999
carp-female_000000013_04557732_04560627	carp-female_000154339_00007781_00010254	rpl4	rpl18a	1487522	1484877	7955.ENSDARP00000060362	7955.ENSDARP00000038658	0	0	0	0	0.974	0.902	0.9	0.282	0.999
carp-female_000000012_23665403_23670928	carp-female_000000012_21765410_21774464	eif3s10	eif3s6ip	1496518	1492758	7955.ENSDARP00000102398	7955.ENSDARP00000090402	0	0	0	0	0.816	0.926	0.9	0.357	0.999
carp-female_000000010_11921730_11928107	carp-female_000000046_05274523_05275700	rpl6	rps11	1493092	1489131	7955.ENSDARP00000091899	7955.ENSDARP00000069513	0.094	0	0	0	0.945	0.892	0.9	0.326	0.999
carp-female_000000034_04997343_04999344	carp-female_000000345_01145593_01151483	rps2	rps4x	1504002	1499469	7955.ENSDARP00000117673	7955.ENSDARP00000108089	0.298	0	0	0	0.996	0.969	0.9	0.421	0.999
carp-female_000000043_03539141_03543311	carp-female_000154339_00007781_00010254	rpl13	rpl18a	1485678	1484877	7955.ENSDARP00000047390	7955.ENSDARP00000038658	0	0	0	0	0.989	0.902	0.9	0.217	0.999
carp-female_000000046_05274523_05275700	carp-female_000000054_07006908_07009054	rps11	rpl30	1489131	1486146	7955.ENSDARP00000069513	7955.ENSDARP00000052081	0	0	0	0	0.988	0.895	0.9	0.481	0.999
carp-female_000000325_07482540_07486516	carp-female_000000054_07006908_07009054	rps7	rpl30	1500275	1486146	7955.ENSDARP00000109497	7955.ENSDARP00000052081	0	0	0	0	0.982	0.895	0.9	0.132	0.999
carp-female_000000046_05274523_05275700	carp-female_000000043_03539141_03543311	rps11	rpl13	1489131	1485678	7955.ENSDARP00000069513	7955.ENSDARP00000047390	0	0	0	0	0.968	0.865	0.9	0.194	0.999
carp-female_000000028_02441408_02445596	carp-female_000154339_00007781_00010254	rpl35a	rpl18a	1502820	1484877	7955.ENSDARP00000114578	7955.ENSDARP00000038658	0	0	0	0	0.973	0.902	0.9	0.735	0.999
carp-female_000000028_02441408_02445596	carp-female_000000043_03539141_03543311	rpl35a	rpl13	1502820	1485678	7955.ENSDARP00000114578	7955.ENSDARP00000047390	0	0	0	0	0.987	0.902	0.9	0.209	0.999
carp-female_000000320_03644131_03647944	carp-female_000000043_03539141_03543311	rpl15	rpl13	1505743	1485678	7955.ENSDARP00000122141	7955.ENSDARP00000047390	0	0	0	0	0.984	0.902	0.9	0.08	0.999
carp-female_000000029_08759743_08761002	carp-female_000000043_03539141_03543311	rps29	rpl13	1487533	1485678	7955.ENSDARP00000060443	7955.ENSDARP00000047390	0	0	0	0	0.989	0	0.9	0.239	0.999
carp-female_000000034_04997343_04999344	carp-female_000000046_05274523_05275700	rps2	rps11	1504002	1489131	7955.ENSDARP00000117673	7955.ENSDARP00000069513	0.298	0	0	0	0.992	0.972	0.94	0.402	0.999
carp-female_000000028_02441408_02445596	carp-female_000000054_07006908_07009054	rpl35a	rpl30	1502820	1486146	7955.ENSDARP00000114578	7955.ENSDARP00000052081	0	0	0	0	0.989	0	0.9	0.698	0.999
carp-female_000000034_04997343_04999344	carp-female_000000029_08759743_08761002	rps2	rps29	1504002	1487533	7955.ENSDARP00000117673	7955.ENSDARP00000060443	0.298	0	0	0	0.978	0.969	0.94	0.576	0.999
carp-female_000000013_04557732_04560627	carp-female_000000300_09658054_09661559	rpl4	rps3a	1487522	1486104	7955.ENSDARP00000060362	7955.ENSDARP00000051762	0	0	0.312	0	0.988	0.902	0.9	0.408	0.999
carp-female_000000320_03644131_03647944	carp-female_000000010_11921730_11928107	rpl15	rpl6	1505743	1493092	7955.ENSDARP00000122141	7955.ENSDARP00000091899	0	0	0	0	0.99	0.902	0.9	0.819	0.999
carp-female_000000019_04220012_04222822	carp-female_000000340_16540718_16544143	rps16	rps10	1488590	1485542	7955.ENSDARP00000066897	7955.ENSDARP00000045900	0	0	0	0	0.982	0.956	0.9	0.298	0.999
carp-female_000000213_00139715_00141676	carp-female_000000300_09658054_09661559	RPS20	rps3a	1486181	1486104	7955.ENSDARP00000052330	7955.ENSDARP00000051762	0	0	0	0	0.995	0.968	0	0.364	0.999
carp-female_000000300_09658054_09661559	carp-female_000154339_00007781_00010254	rps3a	rpl18a	1486104	1484877	7955.ENSDARP00000051762	7955.ENSDARP00000038658	0	0	0	0	0.987	0.902	0.9	0.237	0.999
carp-female_000000028_02441408_02445596	carp-female_000000010_11921730_11928107	rpl35a	rpl6	1502820	1493092	7955.ENSDARP00000114578	7955.ENSDARP00000091899	0	0	0	0	0.956	0.902	0.9	0.635	0.999
carp-female_000000345_01145593_01151483	carp-female_000000043_03539141_03543311	rps4x	rpl13	1499469	1485678	7955.ENSDARP00000108089	7955.ENSDARP00000047390	0	0	0	0	0.989	0.861	0.9	0.044	0.999
carp-female_000000028_02441408_02445596	carp-female_000000213_00139715_00141676	rpl35a	RPS20	1502820	1486181	7955.ENSDARP00000114578	7955.ENSDARP00000052330	0	0	0	0	0.994	0.616	0	0.553	0.998
carp-female_000000029_08759743_08761002	carp-female_000154339_00007781_00010254	rps29	rpl18a	1487533	1484877	7955.ENSDARP00000060443	7955.ENSDARP00000038658	0	0	0	0	0.985	0	0.9	0.32	0.998
carp-female_000000300_01513060_01515885	carp-female_000000012_21765410_21774464	EIF3F	eif3s6ip	1495369	1492758	7955.ENSDARP00000099664	7955.ENSDARP00000090402	0	0	0	0	0.577	0.951	0.9	0.332	0.998
carp-female_000000010_11921730_11928107	carp-female_000000340_16540718_16544143	rpl6	rps10	1493092	1485542	7955.ENSDARP00000091899	7955.ENSDARP00000045900	0	0	0	0	0.929	0.616	0.9	0.37	0.998
carp-female_000000082_01976234_01986067	carp-female_000057495_00000122_00001392	nars	eprs	1491244	1489263	7955.ENSDARP00000081180	7955.ENSDARP00000070224	0.069	0	0	0	0.964	0.922	0	0.615	0.998
carp-female_000000213_00139715_00141676	carp-female_000000043_03539141_03543311	RPS20	rpl13	1486181	1485678	7955.ENSDARP00000052330	7955.ENSDARP00000047390	0	0	0	0	0.996	0.616	0	0.079	0.998
carp-female_000000016_05192890_05204267	carp-female_000000001_07577777_07584809	tpi1b	eno1a	1487458	1481528	7955.ENSDARP00000060055	7955.ENSDARP00000003738	0.298	0	0	0	0.989	0.362	0.485	0.594	0.998
carp-female_000000205_00910423_00913491	carp-female_000000020_06802059_06808618	hspa5	hsp90b1	1482999	1482587	7955.ENSDARP00000017456	7955.ENSDARP00000013441	0	0	0	0	0.989	0.578	0	0.768	0.998
carp-female_000000213_00139715_00141676	carp-female_000000054_07006908_07009054	RPS20	rpl30	1486181	1486146	7955.ENSDARP00000052330	7955.ENSDARP00000052081	0.111	0	0	0	0.995	0.616	0	0.16	0.998
carp-female_000000010_11921730_11928107	carp-female_000000029_08759743_08761002	rpl6	rps29	1493092	1487533	7955.ENSDARP00000091899	7955.ENSDARP00000060443	0.107	0	0	0	0.933	0.247	0.9	0.647	0.998
carp-female_000000300_01513060_01515885	carp-female_000000046_03080433_03083966	EIF3F	eif3ba	1495369	1490745	7955.ENSDARP00000099664	7955.ENSDARP00000077564	0	0	0	0	0.544	0.923	0.9	0.599	0.998
carp-female_000000213_00139715_00141676	carp-female_000000340_16540718_16544143	RPS20	rps10	1486181	1485542	7955.ENSDARP00000052330	7955.ENSDARP00000045900	0	0	0	0	0.968	0.959	0	0.153	0.998
carp-female_000000028_02441408_02445596	carp-female_000000325_07482540_07486516	rpl35a	rps7	1502820	1500275	7955.ENSDARP00000114578	7955.ENSDARP00000109497	0	0	0	0	0.978	0	0.9	0.373	0.998
carp-female_000000320_03644131_03647944	carp-female_000000028_02441408_02445596	rpl15	rpl35a	1505743	1502820	7955.ENSDARP00000122141	7955.ENSDARP00000114578	0	0	0	0	0.972	0.616	0.9	0.111	0.998
carp-female_000000320_03644131_03647944	carp-female_000000029_08759743_08761002	rpl15	rps29	1505743	1487533	7955.ENSDARP00000122141	7955.ENSDARP00000060443	0	0	0	0	0.974	0	0.9	0.457	0.998
carp-female_000000030_05772694_05782541	carp-female_000000058_03950901_03956376	uchl5	psmd6	1494171	1493777	7955.ENSDARP00000096421	7955.ENSDARP00000094762	0	0	0	0	0.393	0.97	0.9	0.083	0.998
carp-female_000000058_03950901_03956376	carp-female_000000051_04165819_04167331	psmd6	zgc:92716	1493777	1484108	7955.ENSDARP00000094762	7955.ENSDARP00000028134	0	0	0	0	0.785	0.919	0.9	0.049	0.998
carp-female_000000012_21765410_21774464	carp-female_000000046_03080433_03083966	eif3s6ip	eif3ba	1492758	1490745	7955.ENSDARP00000090402	7955.ENSDARP00000077564	0	0	0	0	0.69	0.926	0.9	0.304	0.998
carp-female_000000046_05746299_05753388	carp-female_000000051_04165819_04167331	psmd11a	zgc:92716	1490931	1484108	7955.ENSDARP00000078883	7955.ENSDARP00000028134	0	0	0	0	0.326	0.917	0.95	0.054	0.997
carp-female_000000012_23665403_23670928	carp-female_000000300_01513060_01515885	eif3s10	EIF3F	1496518	1495369	7955.ENSDARP00000102398	7955.ENSDARP00000099664	0	0	0	0	0.472	0.932	0.9	0.479	0.997
carp-female_000000015_02889661_02904599	carp-female_000000046_05746299_05753388	psmd1	psmd11a	1504003	1490931	7955.ENSDARP00000117676	7955.ENSDARP00000078883	0	0	0	0	0.505	0.931	0.9	0.291	0.997
carp-female_000000010_11921730_11928107	carp-female_000000213_00139715_00141676	rpl6	RPS20	1493092	1486181	7955.ENSDARP00000091899	7955.ENSDARP00000052330	0	0	0	0	0.968	0.922	0	0.198	0.997
carp-female_000000015_02889661_02904599	carp-female_000000030_05772694_05782541	psmd1	uchl5	1504003	1494171	7955.ENSDARP00000117676	7955.ENSDARP00000096421	0	0	0	0	0.13	0.97	0.9	0.119	0.997
carp-female_000000013_04557732_04560627	carp-female_000069478_00000229_00003699	rpl4	eef2b	1487522	1483768	7955.ENSDARP00000060362	7955.ENSDARP00000024752	0.298	0	0	0	0.994	0.258	0	0.345	0.997
carp-female_000000034_04997343_04999344	carp-female_000069478_00000229_00003699	rps2	eef2b	1504002	1483768	7955.ENSDARP00000117673	7955.ENSDARP00000024752	0.298	0	0	0	0.991	0.27	0	0.291	0.996
carp-female_000000320_03644131_03647944	carp-female_000000213_00139715_00141676	rpl15	RPS20	1505743	1486181	7955.ENSDARP00000122141	7955.ENSDARP00000052330	0	0	0	0	0.99	0.616	0	0.09	0.996
carp-female_000000036_00975332_00984107	carp-female_000057495_00000122_00001392	dars	eprs	1493402	1489263	7955.ENSDARP00000093249	7955.ENSDARP00000070224	0.069	0	0	0	0.661	0.973	0	0.597	0.996
carp-female_000000054_02529145_02537881	carp-female_000000034_02010544_02026521	col1a2	col1a1a	1504178	1481451	7955.ENSDARP00000118091	7955.ENSDARP00000003177	0	0	0	0.931	0.956	0	0.9	0.749	0.995
carp-female_000000054_01227110_01229796	carp-female_000069478_00000229_00003699	eef1a1l1	eef2b	1501580	1483768	7955.ENSDARP00000111742	7955.ENSDARP00000024752	0.298	0	0	0	0.982	0.246	0	0.524	0.995
carp-female_000000046_04352237_04355463	carp-female_000000016_05192890_05204267	aldoaa	tpi1b	1504686	1487458	7955.ENSDARP00000119413	7955.ENSDARP00000060055	0.046	0	0	0	0.781	0	0.952	0.589	0.995
carp-female_000000018_02338151_02342822	carp-female_000000020_06802059_06808618	pdia4	hsp90b1	1483112	1482587	7955.ENSDARP00000018458	7955.ENSDARP00000013441	0	0	0	0	0.978	0.365	0	0.697	0.995
carp-female_000000015_02889661_02904599	carp-female_000000051_04165819_04167331	psmd1	zgc:92716	1504003	1484108	7955.ENSDARP00000117676	7955.ENSDARP00000028134	0	0	0	0	0.142	0.927	0.9	0.431	0.995
carp-female_000000030_05772694_05782541	carp-female_000000046_05746299_05753388	uchl5	psmd11a	1494171	1490931	7955.ENSDARP00000096421	7955.ENSDARP00000078883	0	0	0	0	0.229	0.926	0.9	0.179	0.994
carp-female_000000300_01513060_01515885	carp-female_000000300_09658054_09661559	EIF3F	rps3a	1495369	1486104	7955.ENSDARP00000099664	7955.ENSDARP00000051762	0	0	0	0	0.933	0	0.9	0	0.993
carp-female_000000304_14304022_14317252	carp-female_000000020_06802059_06808618	hyou1	hsp90b1	1492852	1482587	7955.ENSDARP00000090804	7955.ENSDARP00000013441	0	0	0	0	0.977	0.456	0	0.451	0.992
carp-female_000000300_09658054_09661559	carp-female_000069478_00000229_00003699	rps3a	eef2b	1486104	1483768	7955.ENSDARP00000051762	7955.ENSDARP00000024752	0	0	0	0	0.99	0.257	0	0.06	0.992
carp-female_000000304_14304022_14317252	carp-female_000000018_02338151_02342822	hyou1	pdia4	1492852	1483112	7955.ENSDARP00000090804	7955.ENSDARP00000018458	0.054	0	0	0	0.981	0.211	0	0.478	0.991
carp-female_000000320_03644131_03647944	carp-female_000069478_00000229_00003699	rpl15	eef2b	1505743	1483768	7955.ENSDARP00000122141	7955.ENSDARP00000024752	0.058	0	0	0	0.989	0	0	0.237	0.991
carp-female_000000030_05772694_05782541	carp-female_000000051_04165819_04167331	uchl5	zgc:92716	1494171	1484108	7955.ENSDARP00000096421	7955.ENSDARP00000028134	0	0	0	0	0.144	0.909	0.9	0.094	0.991
carp-female_000000043_03539141_03543311	carp-female_000069478_00000229_00003699	rpl13	eef2b	1485678	1483768	7955.ENSDARP00000047390	7955.ENSDARP00000024752	0	0	0	0	0.989	0.114	0	0.044	0.99
carp-female_000000304_14352375_14355516	carp-female_000000029_07365981_07371241	hspa8	hsp90ab1	1492847	1482726	7955.ENSDARP00000090766	7955.ENSDARP00000014978	0	0	0	0	0.516	0.926	0	0.752	0.99
carp-female_000000000_05728315_05737603	carp-female_000000113_00107024_00115240	ganab	prkcsh	1494779	1483791	7955.ENSDARP00000098331	7955.ENSDARP00000025069	0	0	0	0	0.111	0.897	0.8	0.535	0.99
carp-female_000110191_00000120_00000494	carp-female_000000339_05932828_05933256	ENSDARG00000051726	h2afx	1499250	1485018	7955.ENSDARP00000107702	7955.ENSDARP00000040327	0	0	0	0	0.942	0.539	0	0.676	0.99
carp-female_000000345_01217590_01224829	carp-female_000000301_01016615_01022349	got2b	mdh1a	1483743	1483577	7955.ENSDARP00000024560	7955.ENSDARP00000023121	0	0	0	0	0.195	0.115	0.948	0.752	0.989
carp-female_000000300_01513060_01515885	carp-female_000000054_07006908_07009054	EIF3F	rpl30	1495369	1486146	7955.ENSDARP00000099664	7955.ENSDARP00000052081	0	0	0	0	0.894	0	0.9	0	0.989
carp-female_000000012_02549682_02550094	carp-female_000000301_01016615_01022349	got2a	mdh1a	1487478	1483577	7955.ENSDARP00000060165	7955.ENSDARP00000023121	0	0	0	0	0.195	0.115	0.948	0.752	0.989
carp-female_000000345_01145593_01151483	carp-female_000069478_00000229_00003699	rps4x	eef2b	1499469	1483768	7955.ENSDARP00000108089	7955.ENSDARP00000024752	0	0	0	0	0.983	0.153	0	0.241	0.988
carp-female_000000422_00059759_00061263	carp-female_000000339_05932828_05933256	ENSDARG00000094610	h2afx	1505468	1485018	7955.ENSDARP00000121459	7955.ENSDARP00000040327	0	0	0	0	0.942	0.402	0	0.676	0.987
carp-female_000000304_14304022_14317252	carp-female_000000205_00910423_00913491	hyou1	hspa5	1492852	1482999	7955.ENSDARP00000090804	7955.ENSDARP00000017456	0	0	0	0.738	0.978	0.302	0	0.589	0.987
carp-female_000000034_04997343_04999344	carp-female_000000054_01227110_01229796	rps2	eef1a1l1	1504002	1501580	7955.ENSDARP00000117673	7955.ENSDARP00000111742	0	0	0	0	0.979	0.133	0	0.347	0.987
carp-female_000000304_14330462_14330842	carp-female_000000339_05932828_05933256	hist2h2l	h2afx	1486770	1485018	7955.ENSDARP00000055912	7955.ENSDARP00000040327	0	0	0	0	0.942	0.402	0	0.662	0.987
carp-female_000000325_07911751_07918447	carp-female_000000020_06802059_06808618	pdip5	hsp90b1	1484064	1482587	7955.ENSDARP00000027662	7955.ENSDARP00000013441	0	0	0	0	0.967	0.365	0	0.455	0.987
carp-female_000000054_01227110_01229796	carp-female_000000013_04557732_04560627	eef1a1l1	rpl4	1501580	1487522	7955.ENSDARP00000111742	7955.ENSDARP00000060362	0	0	0	0	0.98	0.133	0	0.205	0.985
carp-female_000000046_04352237_04355463	carp-female_000000070_02197425_02225261	aldoaa	LOC561416	1504686	1486830	7955.ENSDARP00000119413	7955.ENSDARP00000056279	0	0	0	0	0.399	0	0.952	0.454	0.983
carp-female_000000205_00910423_00913491	carp-female_000000029_07365981_07371241	hspa5	hsp90ab1	1482999	1482726	7955.ENSDARP00000017456	7955.ENSDARP00000014978	0	0	0	0	0.47	0.926	0	0.615	0.983
carp-female_000000046_04352237_04355463	carp-female_000000306_00482506_00494090	aldoaa	LOC570106	1504686	1491039	7955.ENSDARP00000119413	7955.ENSDARP00000079719	0	0	0	0	0.399	0	0.952	0.454	0.983
carp-female_000000300_01513060_01515885	carp-female_000000029_08759743_08761002	EIF3F	rps29	1495369	1487533	7955.ENSDARP00000099664	7955.ENSDARP00000060443	0	0	0	0	0.808	0	0.9	0.153	0.982
carp-female_000000345_01145593_01151483	carp-female_000000300_01513060_01515885	rps4x	EIF3F	1499469	1495369	7955.ENSDARP00000108089	7955.ENSDARP00000099664	0	0	0	0	0.835	0	0.9	0.043	0.982
carp-female_000000325_07775362_07777824	carp-female_000000139_00850906_00856949	sod2	cat	1487856	1482581	7955.ENSDARP00000062555	7955.ENSDARP00000013402	0	0	0	0	0.135	0.13	0.526	0.954	0.981
carp-female_000000345_01217590_01224829	carp-female_000000020_02113206_02120765	got2b	ldhba	1483743	1482575	7955.ENSDARP00000024560	7955.ENSDARP00000013329	0	0	0	0	0.24	0.111	0.948	0.496	0.98
carp-female_000000034_04997343_04999344	carp-female_000000046_03080433_03083966	rps2	eif3ba	1504002	1490745	7955.ENSDARP00000117673	7955.ENSDARP00000077564	0	0	0	0	0.471	0.645	0.9	0.068	0.98
carp-female_000000018_02338151_02342822	carp-female_000000205_00910423_00913491	pdia4	hspa5	1483112	1482999	7955.ENSDARP00000018458	7955.ENSDARP00000017456	0.054	0	0	0	0.944	0.273	0	0.554	0.98
carp-female_000000046_04352237_04355463	carp-female_000000001_07577777_07584809	aldoaa	eno1a	1504686	1481528	7955.ENSDARP00000119413	7955.ENSDARP00000003738	0	0	0	0	0.694	0.115	0.8	0.67	0.979
carp-female_000000034_04997343_04999344	carp-female_000000301_00614925_00640312	rps2	pdcd11	1504002	1501929	7955.ENSDARP00000117673	7955.ENSDARP00000112333	0.052	0	0	0	0.528	0.116	0.94	0.237	0.978
carp-female_000000300_01513060_01515885	carp-female_000000313_01716967_01719318	EIF3F	rpl13a	1495369	1488251	7955.ENSDARP00000099664	7955.ENSDARP00000064738	0	0	0	0	0.792	0	0.9	0	0.978
carp-female_000000300_01513060_01515885	carp-female_000000340_16540718_16544143	EIF3F	rps10	1495369	1485542	7955.ENSDARP00000099664	7955.ENSDARP00000045900	0	0	0	0	0.704	0.073	0.9	0.319	0.978
carp-female_000000041_00527357_00541059	carp-female_000000321_03749658_03759359	srsf1b	u2af2b	1496425	1483641	7955.ENSDARP00000102203	7955.ENSDARP00000023679	0	0	0	0	0.078	0.475	0.925	0.453	0.977
carp-female_000000034_04997343_04999344	carp-female_000000012_23665403_23670928	rps2	eif3s10	1504002	1496518	7955.ENSDARP00000117673	7955.ENSDARP00000102398	0	0	0	0	0.18	0.657	0.9	0.304	0.977
carp-female_000000012_02549682_02550094	carp-female_000000020_02113206_02120765	got2a	ldhba	1487478	1482575	7955.ENSDARP00000060165	7955.ENSDARP00000013329	0	0	0	0	0.13	0.111	0.948	0.495	0.977
carp-female_000000301_00614925_00640312	carp-female_000000046_05274523_05275700	pdcd11	rps11	1501929	1489131	7955.ENSDARP00000112333	7955.ENSDARP00000069513	0.057	0	0	0	0.218	0.421	0.94	0.237	0.977
carp-female_000000116_00352111_00358611	carp-female_000000113_00107024_00115240	canx	prkcsh	1491562	1483791	7955.ENSDARP00000083454	7955.ENSDARP00000025069	0	0	0	0	0.172	0.574	0.9	0.403	0.976
carp-female_000000059_07418303_07423995	carp-female_000000340_14517102_14542988	mat2ab	ahcy	1486459	1481409	7955.ENSDARP00000053962	7955.ENSDARP00000002844	0.298	0	0	0	0.93	0	0	0.566	0.976
carp-female_000000029_07365981_07371241	carp-female_000000039_04594487_04612622	hsp90ab1	vcp	1482726	1482419	7955.ENSDARP00000014978	7955.ENSDARP00000012048	0	0	0	0	0.145	0.378	0.9	0.607	0.976
carp-female_000000300_01513060_01515885	carp-female_000000013_04557732_04560627	EIF3F	rpl4	1495369	1487522	7955.ENSDARP00000099664	7955.ENSDARP00000060362	0	0	0	0	0.774	0	0.9	0	0.976
carp-female_000000301_00614925_00640312	carp-female_000000029_08759743_08761002	pdcd11	rps29	1501929	1487533	7955.ENSDARP00000112333	7955.ENSDARP00000060443	0.056	0	0	0	0.476	0	0.94	0.237	0.974
carp-female_000000304_14352375_14355516	carp-female_000069478_00000229_00003699	hspa8	eef2b	1492847	1483768	7955.ENSDARP00000090766	7955.ENSDARP00000024752	0.059	0	0	0	0.958	0.145	0	0.304	0.973
carp-female_000000189_03335757_03343285	carp-female_000000062_01419375_01443524	ivd	hadhab	1501987	1489321	7955.ENSDARP00000112435	7955.ENSDARP00000070488	0.049	0	0	0	0.26	0	0.953	0.296	0.973
carp-female_000000300_01513060_01515885	carp-female_000000043_03539141_03543311	EIF3F	rpl13	1495369	1485678	7955.ENSDARP00000099664	7955.ENSDARP00000047390	0	0	0	0	0.71	0	0.9	0.168	0.973
carp-female_000000345_01145593_01151483	carp-female_000000046_03080433_03083966	rps4x	eif3ba	1499469	1490745	7955.ENSDARP00000108089	7955.ENSDARP00000077564	0	0	0	0	0.33	0.629	0.9	0	0.973
carp-female_000000046_03080433_03083966	carp-female_000000013_04557732_04560627	eif3ba	rpl4	1490745	1487522	7955.ENSDARP00000077564	7955.ENSDARP00000060362	0	0	0	0	0.719	0.084	0.9	0	0.972
carp-female_000000021_03382666_03386768	carp-female_000000021_03324720_03328120	krt8	krt18	1490352	1483334	7955.ENSDARP00000075658	7955.ENSDARP00000020775	0	0	0	0.748	0.966	0.101	0	0.48	0.972
carp-female_000000046_04352237_04355463	carp-female_000000001_06126262_06133051	aldoaa	tkt	1504686	1483013	7955.ENSDARP00000119413	7955.ENSDARP00000017569	0.298	0	0	0	0.081	0.114	0.948	0.211	0.972
carp-female_000000049_05910501_05913204	carp-female_000000013_00508109_00511120	spcs3	sec11a	1500329	1482131	7955.ENSDARP00000109592	7955.ENSDARP00000009538	0	0	0	0	0.908	0.305	0	0.595	0.971
carp-female_000000300_01513060_01515885	carp-female_000154339_00007781_00010254	EIF3F	rpl18a	1495369	1484877	7955.ENSDARP00000099664	7955.ENSDARP00000038658	0	0	0	0	0.648	0	0.9	0.256	0.971
carp-female_000000355_00973054_01017573	carp-female_000000220_00225403_00280238	top2b	smc1al	1499468	1490307	7955.ENSDARP00000108088	7955.ENSDARP00000075459	0	0	0	0	0.878	0.465	0	0.597	0.971
carp-female_000000026_13019100_13028307	carp-female_000000012_13619458_13633023	gpt2	glud1a	1497238	1482043	7955.ENSDARP00000104098	7955.ENSDARP00000008646	0.054	0	0	0	0.078	0	0.948	0.436	0.971
carp-female_000000082_02041993_02050233	carp-female_000057495_00000122_00001392	asns	eprs	1499258	1489263	7955.ENSDARP00000107713	7955.ENSDARP00000070224	0.052	0	0	0	0.206	0.925	0	0.56	0.971
carp-female_000000300_01513060_01515885	carp-female_000000019_04220012_04222822	EIF3F	rps16	1495369	1488590	7955.ENSDARP00000099664	7955.ENSDARP00000066897	0	0	0	0	0.714	0	0.9	0.045	0.97
carp-female_000000345_01145593_01151483	carp-female_000000012_23665403_23670928	rps4x	eif3s10	1499469	1496518	7955.ENSDARP00000108089	7955.ENSDARP00000102398	0	0	0	0	0.182	0.629	0.9	0	0.967
carp-female_000000012_23665403_23670928	carp-female_000000026_02583583_02589420	eif3s10	eif4a1a	1496518	1487270	7955.ENSDARP00000102398	7955.ENSDARP00000058912	0	0	0	0	0.097	0.116	0.944	0.357	0.967
carp-female_000000301_00614925_00640312	carp-female_000000019_04220012_04222822	pdcd11	rps16	1501929	1488590	7955.ENSDARP00000112333	7955.ENSDARP00000066897	0	0	0	0	0.286	0.083	0.94	0.237	0.966
carp-female_000000012_13445338_13452629	carp-female_000000070_02197425_02225261	hk1	LOC561416	1487052	1486830	7955.ENSDARP00000057637	7955.ENSDARP00000056279	0	0	0	0	0.155	0	0.9	0.636	0.966
carp-female_000000012_23665403_23670928	carp-female_000000029_08759743_08761002	eif3s10	rps29	1496518	1487533	7955.ENSDARP00000102398	7955.ENSDARP00000060443	0	0	0	0	0.136	0.629	0.9	0	0.965
carp-female_000000024_04713262_04732736	carp-female_000000222_00101592_00162405	myh9a	myh9b	1506553	1502766	7955.ENSDARP00000124366	7955.ENSDARP00000114437	0	0	0	0.986	0.228	0.584	0.9	0.374	0.965
carp-female_000154339_00007781_00010254	carp-female_000069478_00000229_00003699	rpl18a	eef2b	1484877	1483768	7955.ENSDARP00000038658	7955.ENSDARP00000024752	0	0	0	0	0.955	0.114	0	0.171	0.964
carp-female_000000345_01217590_01224829	carp-female_000000012_13619458_13633023	got2b	glud1a	1483743	1482043	7955.ENSDARP00000024560	7955.ENSDARP00000008646	0	0	0	0	0.13	0.114	0.9	0.595	0.964
carp-female_000000300_01513060_01515885	carp-female_000000010_11921730_11928107	EIF3F	rpl6	1495369	1493092	7955.ENSDARP00000099664	7955.ENSDARP00000091899	0	0	0	0	0.657	0	0.9	0	0.964
carp-female_000000012_02549682_02550094	carp-female_000000012_13619458_13633023	got2a	glud1a	1487478	1482043	7955.ENSDARP00000060165	7955.ENSDARP00000008646	0	0	0	0	0.13	0.114	0.9	0.595	0.964
carp-female_000000046_03080433_03083966	carp-female_000000029_08759743_08761002	eif3ba	rps29	1490745	1487533	7955.ENSDARP00000077564	7955.ENSDARP00000060443	0	0	0	0	0.13	0.629	0.9	0	0.964
carp-female_000000082_02041993_02050233	carp-female_000000012_02549682_02550094	asns	got2a	1499258	1487478	7955.ENSDARP00000107713	7955.ENSDARP00000060165	0	0	0	0	0.106	0	0.938	0.401	0.963
carp-female_000000082_02041993_02050233	carp-female_000000345_01217590_01224829	asns	got2b	1499258	1483743	7955.ENSDARP00000107713	7955.ENSDARP00000024560	0	0	0	0	0.106	0	0.938	0.401	0.963
carp-female_000000213_00139715_00141676	carp-female_000069478_00000229_00003699	RPS20	eef2b	1486181	1483768	7955.ENSDARP00000052330	7955.ENSDARP00000024752	0.298	0	0	0	0.932	0	0	0.293	0.963
carp-female_000000012_23665403_23670928	carp-female_000000013_04557732_04560627	eif3s10	rpl4	1496518	1487522	7955.ENSDARP00000102398	7955.ENSDARP00000060362	0	0	0	0	0.536	0	0.9	0.25	0.962
carp-female_000000034_04997343_04999344	carp-female_000000300_01513060_01515885	rps2	EIF3F	1504002	1495369	7955.ENSDARP00000117673	7955.ENSDARP00000099664	0	0	0	0	0.645	0	0.9	0	0.962
carp-female_000000000_05488574_05498163	carp-female_000000021_01299101_01305083	naa15a	naa10	1498521	1493995	7955.ENSDARP00000106396	7955.ENSDARP00000095601	0	0	0	0	0.101	0.926	0	0.48	0.962
carp-female_000000306_00482506_00494090	carp-female_000000012_13445338_13452629	LOC570106	hk1	1491039	1487052	7955.ENSDARP00000079719	7955.ENSDARP00000057637	0	0	0	0	0.135	0	0.9	0.594	0.961
carp-female_000000012_13404454_13437477	carp-female_000000070_02197425_02225261	hkdc1	LOC561416	1486864	1486830	7955.ENSDARP00000056522	7955.ENSDARP00000056279	0	0	0	0	0.111	0	0.9	0.594	0.96
carp-female_000000054_01227110_01229796	carp-female_000000300_09658054_09661559	eef1a1l1	rps3a	1501580	1486104	7955.ENSDARP00000111742	7955.ENSDARP00000051762	0	0	0	0	0.874	0.547	0	0.353	0.96
carp-female_000000020_02113206_02120765	carp-female_000000030_08101126_08107526	ldhba	pdhb	1482575	1481335	7955.ENSDARP00000013329	7955.ENSDARP00000002122	0.043	0	0	0	0.21	0.083	0.932	0.281	0.96
carp-female_000000306_00482506_00494090	carp-female_000000012_13404454_13437477	LOC570106	hkdc1	1491039	1486864	7955.ENSDARP00000079719	7955.ENSDARP00000056522	0	0	0	0	0.111	0	0.9	0.594	0.96
carp-female_000000320_03644131_03647944	carp-female_000000300_01513060_01515885	rpl15	EIF3F	1505743	1495369	7955.ENSDARP00000122141	7955.ENSDARP00000099664	0	0	0	0	0.608	0	0.9	0.043	0.959
carp-female_000000037_00633378_00678193	carp-female_000000340_08150345_08170718	zgc:153663	cyfip1	1504156	1493836	7955.ENSDARP00000118040	7955.ENSDARP00000095008	0	0	0	0	0.103	0.114	0.888	0.6	0.959
carp-female_000000339_02175273_02183024	carp-female_000000020_02113206_02120765	pdha1a	ldhba	1483722	1482575	7955.ENSDARP00000024338	7955.ENSDARP00000013329	0.043	0	0	0	0.179	0.114	0.932	0.236	0.957
carp-female_000000320_03644131_03647944	carp-female_000000046_03080433_03083966	rpl15	eif3ba	1505743	1490745	7955.ENSDARP00000122141	7955.ENSDARP00000077564	0	0	0	0	0.572	0.09	0.9	0	0.957
carp-female_000000016_04193887_04198494	carp-female_000000060_00057848_00094445	tubb5	DYNC1H1	1486677	1484198	7955.ENSDARP00000055379	7955.ENSDARP00000029477	0	0	0	0	0.049	0.204	0.9	0.51	0.957
carp-female_000000046_03080433_03083966	carp-female_000000046_05274523_05275700	eif3ba	rps11	1490745	1489131	7955.ENSDARP00000077564	7955.ENSDARP00000069513	0	0	0	0	0.197	0.471	0.9	0.105	0.956
carp-female_000000304_01560571_01565345	carp-female_000000300_07721516_07724293	hmgcs1	msmo1	1505640	1489745	7955.ENSDARP00000121903	7955.ENSDARP00000072739	0	0	0	0	0.918	0.042	0	0.466	0.954
carp-female_000000300_01513060_01515885	carp-female_000000046_05274523_05275700	EIF3F	rps11	1495369	1489131	7955.ENSDARP00000099664	7955.ENSDARP00000069513	0	0	0	0	0.467	0	0.9	0.202	0.953
carp-female_000057495_00000122_00001392	carp-female_000000006_10152518_10154866	eprs	gstt1b	1489263	1482194	7955.ENSDARP00000070224	7955.ENSDARP00000010116	0	0	0	0	0.206	0.923	0	0.307	0.953
carp-female_000000012_23665403_23670928	carp-female_000000046_05274523_05275700	eif3s10	rps11	1496518	1489131	7955.ENSDARP00000102398	7955.ENSDARP00000069513	0	0	0	0	0.176	0.421	0.9	0.116	0.952
carp-female_000000325_07482540_07486516	carp-female_000000012_23665403_23670928	rps7	eif3s10	1500275	1496518	7955.ENSDARP00000109497	7955.ENSDARP00000102398	0	0	0	0	0.156	0.474	0.9	0.06	0.952
carp-female_000000013_00862608_00869073	carp-female_000000012_13619458_13633023	idh1	glud1a	1483655	1482043	7955.ENSDARP00000023774	7955.ENSDARP00000008646	0	0	0	0	0.107	0.151	0.896	0.452	0.951
carp-female_000000046_03080433_03083966	carp-female_000000026_02583583_02589420	eif3ba	eif4a1a	1490745	1487270	7955.ENSDARP00000077564	7955.ENSDARP00000058912	0	0	0	0	0.239	0.202	0.9	0.297	0.951
carp-female_000000116_00352111_00358611	carp-female_000000029_07365981_07371241	canx	hsp90ab1	1491562	1482726	7955.ENSDARP00000083454	7955.ENSDARP00000014978	0	0	0	0	0.8	0.415	0	0.615	0.951
carp-female_000000013_00870861_00871425	carp-female_000000012_13619458_13633023	IDH2	glud1a	1484037	1482043	7955.ENSDARP00000027389	7955.ENSDARP00000008646	0	0	0	0	0.107	0.151	0.896	0.452	0.951
carp-female_000000330_02102781_02112531	carp-female_000000086_02807666_02845401	sqrdl	ethe1	1504039	1485307	7955.ENSDARP00000117779	7955.ENSDARP00000043402	0.128	0	0	0	0.219	0	0.9	0.359	0.95
carp-female_000000054_01227110_01229796	carp-female_000000213_00139715_00141676	eef1a1l1	RPS20	1501580	1486181	7955.ENSDARP00000111742	7955.ENSDARP00000052330	0.298	0	0	0	0.893	0.372	0	0.05	0.95
carp-female_000000325_07482540_07486516	carp-female_000000300_01513060_01515885	rps7	EIF3F	1500275	1495369	7955.ENSDARP00000109497	7955.ENSDARP00000099664	0	0	0	0	0.5	0.072	0.9	0	0.949
carp-female_000000029_05421189_05424167	carp-female_000000020_02638385_02646586	tmed10	copg2	1487567	1485329	7955.ENSDARP00000060684	7955.ENSDARP00000043659	0	0	0	0	0.155	0.396	0.9	0.11	0.948
carp-female_000000013_04557732_04560627	carp-female_000000026_02583583_02589420	rpl4	eif4a1a	1487522	1487270	7955.ENSDARP00000060362	7955.ENSDARP00000058912	0	0	0	0	0.24	0.289	0.9	0.166	0.948
carp-female_000000300_01513060_01515885	carp-female_000000026_02583583_02589420	EIF3F	eif4a1a	1495369	1487270	7955.ENSDARP00000099664	7955.ENSDARP00000058912	0	0	0	0	0.178	0.339	0.9	0.141	0.947
carp-female_000000000_08962721_08970678	carp-female_000000012_12138610_12140673	gsr	gsto1	1499913	1484401	7955.ENSDARP00000108870	7955.ENSDARP00000032411	0	0	0	0	0	0.096	0.9	0.452	0.946
carp-female_000000325_07482540_07486516	carp-female_000000046_03080433_03083966	rps7	eif3ba	1500275	1490745	7955.ENSDARP00000109497	7955.ENSDARP00000077564	0	0	0	0	0.287	0.114	0.9	0.249	0.946
carp-female_000000004_01302094_01304391	carp-female_000000139_00850906_00856949	prdx1	cat	1490463	1482581	7955.ENSDARP00000076104	7955.ENSDARP00000013402	0.059	0	0	0	0.455	0.668	0.407	0.541	0.945
carp-female_000000116_00352111_00358611	carp-female_000000020_06802059_06808618	canx	hsp90b1	1491562	1482587	7955.ENSDARP00000083454	7955.ENSDARP00000013441	0	0	0	0	0.805	0.457	0	0.515	0.944
carp-female_000000301_00614925_00640312	carp-female_000000345_01145593_01151483	pdcd11	rps4x	1501929	1499469	7955.ENSDARP00000112333	7955.ENSDARP00000108089	0	0	0	0	0.107	0.421	0.9	0	0.943
carp-female_000000010_04686730_04692395	carp-female_000000113_00107024_00115240	calrl2	prkcsh	1493229	1483791	7955.ENSDARP00000092429	7955.ENSDARP00000025069	0	0	0	0	0.081	0.391	0.9	0.116	0.943
carp-female_000000012_05262254_05301347	carp-female_000000000_03663588_03683915	actn1	ctnna1	1506186	1486215	7955.ENSDARP00000123299	7955.ENSDARP00000052440	0	0	0	0	0.05	0.39	0.868	0.347	0.943
carp-female_000000320_03644131_03647944	carp-female_000000012_21765410_21774464	rpl15	eif3s6ip	1505743	1492758	7955.ENSDARP00000122141	7955.ENSDARP00000090402	0	0	0	0	0.445	0	0.9	0	0.942
carp-female_000000110_03669983_03685620	carp-female_000000355_00973054_01017573	ssrp1a	top2b	1502803	1499468	7955.ENSDARP00000114529	7955.ENSDARP00000108088	0	0	0	0	0.207	0.895	0	0.349	0.941
carp-female_000000187_00277107_00282018	carp-female_000000029_07365981_07371241	atp5a1	hsp90ab1	1484089	1482726	7955.ENSDARP00000027947	7955.ENSDARP00000014978	0	0	0	0	0.1	0.928	0	0.169	0.941
carp-female_000000063_03667811_03688065	carp-female_000000020_02638385_02646586	nsfb	copg2	1486937	1485329	7955.ENSDARP00000056918	7955.ENSDARP00000043659	0	0	0	0	0.17	0.071	0.9	0.33	0.941
carp-female_000000046_03080433_03083966	carp-female_000000043_03539141_03543311	eif3ba	rpl13	1490745	1485678	7955.ENSDARP00000077564	7955.ENSDARP00000047390	0	0	0	0	0.435	0	0.9	0	0.941
carp-female_000000012_23665403_23670928	carp-female_000000019_04220012_04222822	eif3s10	rps16	1496518	1488590	7955.ENSDARP00000102398	7955.ENSDARP00000066897	0	0	0	0	0.157	0	0.9	0.35	0.94
carp-female_000000012_12138610_12140673	carp-female_000000006_10152518_10154866	gsto1	gstt1b	1484401	1482194	7955.ENSDARP00000032411	7955.ENSDARP00000010116	0	0	0	0	0.045	0.126	0.9	0.367	0.94
carp-female_000000028_02441408_02445596	carp-female_000000300_01513060_01515885	rpl35a	EIF3F	1502820	1495369	7955.ENSDARP00000114578	7955.ENSDARP00000099664	0	0	0	0	0.43	0	0.9	0	0.94
carp-female_000000046_05274523_05275700	carp-female_000000026_02583583_02589420	rps11	eif4a1a	1489131	1487270	7955.ENSDARP00000069513	7955.ENSDARP00000058912	0	0	0	0	0.216	0.214	0.9	0.129	0.939
carp-female_000000012_23650982_23653947	carp-female_000000139_00850906_00856949	prdx3	cat	1485147	1482581	7955.ENSDARP00000041699	7955.ENSDARP00000013402	0.059	0	0	0	0.455	0.668	0.407	0.489	0.939
carp-female_000000043_00930835_00959810	carp-female_000000321_03749658_03759359	dhx15	u2af2b	1490360	1483641	7955.ENSDARP00000075688	7955.ENSDARP00000023679	0	0	0	0	0.082	0.096	0.9	0.359	0.939
carp-female_000000010_04686730_04692395	carp-female_000000116_00352111_00358611	calrl2	canx	1493229	1491562	7955.ENSDARP00000092429	7955.ENSDARP00000083454	0	0	0	0.851	0.323	0.09	0.9	0.685	0.939
carp-female_000000019_04220012_04222822	carp-female_000000026_02583583_02589420	rps16	eif4a1a	1488590	1487270	7955.ENSDARP00000066897	7955.ENSDARP00000058912	0.058	0	0	0	0.268	0.134	0.9	0.142	0.939
carp-female_000000345_01145593_01151483	carp-female_000000026_02583583_02589420	rps4x	eif4a1a	1499469	1487270	7955.ENSDARP00000108089	7955.ENSDARP00000058912	0	0	0	0	0.265	0.204	0.9	0.079	0.938
carp-female_000000070_02197425_02225261	carp-female_000000001_06126262_06133051	LOC561416	tkt	1486830	1483013	7955.ENSDARP00000056279	7955.ENSDARP00000017569	0.06	0	0	0	0.112	0	0.9	0.346	0.938
carp-female_000000304_18586781_18591200	carp-female_000000034_02010544_02026521	zgc:171630	col1a1a	1495393	1481451	7955.ENSDARP00000099727	7955.ENSDARP00000003177	0	0	0	0	0.136	0.092	0.9	0.303	0.938
carp-female_000000012_21765410_21774464	carp-female_000000013_04557732_04560627	eif3s6ip	rpl4	1492758	1487522	7955.ENSDARP00000090402	7955.ENSDARP00000060362	0	0	0	0	0.4	0	0.9	0	0.937
carp-female_000000001_06126262_06133051	carp-female_000000001_07577777_07584809	tkt	eno1a	1483013	1481528	7955.ENSDARP00000017569	7955.ENSDARP00000003738	0.057	0	0	0	0.208	0.124	0.8	0.598	0.937
carp-female_000000041_00527357_00541059	carp-female_000000043_00930835_00959810	srsf1b	dhx15	1496425	1490360	7955.ENSDARP00000102203	7955.ENSDARP00000075688	0	0	0	0	0.143	0.28	0.9	0.104	0.937
carp-female_000000012_05262254_05301347	carp-female_000000049_08789547_08818204	actn1	ctnna2	1506186	1493151	7955.ENSDARP00000123299	7955.ENSDARP00000092080	0	0	0	0	0.05	0.39	0.868	0.281	0.937
carp-female_000000010_11921730_11928107	carp-female_000000026_02583583_02589420	rpl6	eif4a1a	1493092	1487270	7955.ENSDARP00000091899	7955.ENSDARP00000058912	0	0	0	0	0.269	0.189	0.9	0.075	0.937
carp-female_000000320_03644131_03647944	carp-female_000000026_02583583_02589420	rpl15	eif4a1a	1505743	1487270	7955.ENSDARP00000122141	7955.ENSDARP00000058912	0	0	0	0	0.278	0.191	0.9	0	0.936
carp-female_000000026_02583583_02589420	carp-female_000154339_00007781_00010254	eif4a1a	rpl18a	1487270	1484877	7955.ENSDARP00000058912	7955.ENSDARP00000038658	0	0	0	0	0.236	0.216	0.9	0.072	0.936
carp-female_000000034_04997343_04999344	carp-female_000000026_02583583_02589420	rps2	eif4a1a	1504002	1487270	7955.ENSDARP00000117673	7955.ENSDARP00000058912	0	0	0	0	0.265	0.114	0.9	0.12	0.935
carp-female_000000028_02441408_02445596	carp-female_000000012_21765410_21774464	rpl35a	eif3s6ip	1502820	1492758	7955.ENSDARP00000114578	7955.ENSDARP00000090402	0	0	0	0	0.131	0	0.9	0.32	0.935
carp-female_000000306_00482506_00494090	carp-female_000000001_06126262_06133051	LOC570106	tkt	1491039	1483013	7955.ENSDARP00000079719	7955.ENSDARP00000017569	0.06	0	0	0	0.112	0	0.9	0.294	0.933
carp-female_000000313_01716967_01719318	carp-female_000000026_02583583_02589420	rpl13a	eif4a1a	1488251	1487270	7955.ENSDARP00000064738	7955.ENSDARP00000058912	0.058	0	0	0	0.185	0.183	0.9	0.105	0.933
carp-female_000000000_08962721_08970678	carp-female_000000006_10152518_10154866	gsr	gstt1b	1499913	1482194	7955.ENSDARP00000108870	7955.ENSDARP00000010116	0	0	0	0	0.105	0	0.9	0.306	0.932
carp-female_000000021_03382666_03386768	carp-female_000000039_07474049_07478088	krt8	tagln2	1490352	1485900	7955.ENSDARP00000075658	7955.ENSDARP00000049899	0	0	0	0	0.926	0	0	0.111	0.932
carp-female_000000009_00179808_00221387	carp-female_000000304_16754929_16761111	uggt2	alg5	1499849	1491303	7955.ENSDARP00000108742	7955.ENSDARP00000081548	0	0	0	0	0.053	0	0	0.931	0.931
carp-female_000000046_03080433_03083966	carp-female_000000300_09658054_09661559	eif3ba	rps3a	1490745	1486104	7955.ENSDARP00000077564	7955.ENSDARP00000051762	0	0	0	0	0.302	0	0.9	0.079	0.93
carp-female_000000012_23665403_23670928	carp-female_000154339_00007781_00010254	eif3s10	rpl18a	1496518	1484877	7955.ENSDARP00000102398	7955.ENSDARP00000038658	0	0	0	0	0.131	0	0.9	0.26	0.93
carp-female_000000013_00870861_00871425	carp-female_000000345_01217590_01224829	IDH2	got2b	1484037	1483743	7955.ENSDARP00000027389	7955.ENSDARP00000024560	0	0	0	0	0.49	0.07	0.8	0.357	0.93
carp-female_000000110_03605251_03608582	carp-female_000000057_03611693_03627832	ran	cse1l	1499789	1483552	7955.ENSDARP00000108629	7955.ENSDARP00000022858	0	0	0	0	0.131	0.854	0	0.493	0.93
carp-female_000000050_05881217_05905972	carp-female_000000014_00080838_00088866	mfn2	vdac1	1506179	1488503	7955.ENSDARP00000123285	7955.ENSDARP00000066372	0	0	0	0	0.054	0	0.9	0.32	0.93
carp-female_000000304_14352375_14355516	carp-female_000000018_02072273_02080049	hspa8	cct5	1492847	1488563	7955.ENSDARP00000090766	7955.ENSDARP00000066759	0.298	0	0	0	0.817	0.366	0	0.237	0.929
carp-female_000000152_01375796_01378931	carp-female_000000019_01740386_01743210	sdhc	atp5c1	1505461	1488594	7955.ENSDARP00000121444	7955.ENSDARP00000066929	0.051	0	0	0	0.918	0	0	0.161	0.929
carp-female_000000046_03080433_03083966	carp-female_000000313_01716967_01719318	eif3ba	rpl13a	1490745	1488251	7955.ENSDARP00000077564	7955.ENSDARP00000064738	0	0	0	0	0.283	0.094	0.9	0	0.929
carp-female_000000026_02583583_02589420	carp-female_000000300_09658054_09661559	eif4a1a	rps3a	1487270	1486104	7955.ENSDARP00000058912	7955.ENSDARP00000051762	0	0	0	0	0.189	0.189	0.9	0.06	0.929
carp-female_000000016_05192890_05204267	carp-female_000000001_06126262_06133051	tpi1b	tkt	1487458	1483013	7955.ENSDARP00000060055	7955.ENSDARP00000017569	0.075	0	0	0	0.078	0.142	0.8	0.594	0.929
carp-female_000000028_02441408_02445596	carp-female_000000026_02583583_02589420	rpl35a	eif4a1a	1502820	1487270	7955.ENSDARP00000114578	7955.ENSDARP00000058912	0	0	0	0	0.183	0.109	0.9	0.132	0.928
carp-female_000000339_03080476_03083283	carp-female_000000340_09015910_09020996	anxa1a	krt4	1499040	1482890	7955.ENSDARP00000107339	7955.ENSDARP00000016453	0	0	0	0	0.917	0.105	0	0.099	0.928
carp-female_000000046_03080433_03083966	carp-female_000000340_16540718_16544143	eif3ba	rps10	1490745	1485542	7955.ENSDARP00000077564	7955.ENSDARP00000045900	0	0	0	0	0.258	0.114	0.9	0	0.928
carp-female_000000012_05262254_05301347	carp-female_000000046_04352237_04355463	actn1	aldoaa	1506186	1504686	7955.ENSDARP00000123299	7955.ENSDARP00000119413	0	0	0	0	0.193	0.153	0.9	0.073	0.928
carp-female_000000001_06126262_06133051	carp-female_000000339_01670839_01675182	tkt	prps1a	1483013	1482046	7955.ENSDARP00000017569	7955.ENSDARP00000008663	0	0	0	0	0.13	0	0.9	0.236	0.927
carp-female_000000054_01227110_01229796	carp-female_000000304_14352375_14355516	eef1a1l1	hspa8	1501580	1492847	7955.ENSDARP00000111742	7955.ENSDARP00000090766	0	0	0	0	0.847	0.133	0	0.495	0.927
carp-female_000000325_07482540_07486516	carp-female_000000026_02583583_02589420	rps7	eif4a1a	1500275	1487270	7955.ENSDARP00000109497	7955.ENSDARP00000058912	0	0	0	0	0.131	0.219	0.9	0.045	0.926
carp-female_000000026_02583583_02589420	carp-female_000000043_03539141_03543311	eif4a1a	rpl13	1487270	1485678	7955.ENSDARP00000058912	7955.ENSDARP00000047390	0	0	0	0	0.164	0.191	0.9	0	0.926
carp-female_000000054_02529145_02537881	carp-female_000000304_18586781_18591200	col1a2	zgc:171630	1504178	1495393	7955.ENSDARP00000118091	7955.ENSDARP00000099727	0	0	0	0	0.183	0.093	0.9	0.111	0.925
carp-female_000057495_00000122_00001392	carp-female_000000027_08422679_08426771	eprs	cct3	1489263	1481623	7955.ENSDARP00000070224	7955.ENSDARP00000004738	0.069	0	0	0	0.717	0.383	0	0.595	0.925
carp-female_000000010_11921730_11928107	carp-female_000000012_21765410_21774464	rpl6	eif3s6ip	1493092	1492758	7955.ENSDARP00000091899	7955.ENSDARP00000090402	0	0	0	0	0.272	0	0.9	0	0.924
carp-female_000000010_04686730_04692395	carp-female_000000018_02338151_02342822	calrl2	pdia4	1493229	1483112	7955.ENSDARP00000092429	7955.ENSDARP00000018458	0	0	0	0	0.706	0.316	0	0.655	0.924
carp-female_000000301_01016615_01022349	carp-female_000000012_13619458_13633023	mdh1a	glud1a	1483577	1482043	7955.ENSDARP00000023121	7955.ENSDARP00000008646	0	0	0	0	0.11	0	0.8	0.61	0.924
carp-female_000000046_03080433_03083966	carp-female_000154339_00007781_00010254	eif3ba	rpl18a	1490745	1484877	7955.ENSDARP00000077564	7955.ENSDARP00000038658	0	0	0	0	0.275	0	0.9	0	0.924
carp-female_000000010_11921730_11928107	carp-female_000069478_00000229_00003699	rpl6	eef2b	1493092	1483768	7955.ENSDARP00000091899	7955.ENSDARP00000024752	0	0	0	0	0.913	0.156	0	0.043	0.924
carp-female_000000110_03605251_03608582	carp-female_000000133_01377791_01389245	ran	nup50	1499789	1482960	7955.ENSDARP00000108629	7955.ENSDARP00000017103	0	0	0	0	0.112	0.109	0.9	0.142	0.923
carp-female_000000028_02441408_02445596	carp-female_000000046_03080433_03083966	rpl35a	eif3ba	1502820	1490745	7955.ENSDARP00000114578	7955.ENSDARP00000077564	0	0	0	0	0.262	0	0.9	0.05	0.923
carp-female_000000070_02197425_02225261	carp-female_000000001_07577777_07584809	LOC561416	eno1a	1486830	1481528	7955.ENSDARP00000056279	7955.ENSDARP00000003738	0.231	0	0	0	0.771	0	0	0.594	0.922
carp-female_000000012_23665403_23670928	carp-female_000000043_03539141_03543311	eif3s10	rpl13	1496518	1485678	7955.ENSDARP00000102398	7955.ENSDARP00000047390	0	0	0	0	0.257	0	0.9	0	0.922
carp-female_000000010_11921730_11928107	carp-female_000000046_03080433_03083966	rpl6	eif3ba	1493092	1490745	7955.ENSDARP00000091899	7955.ENSDARP00000077564	0	0	0	0	0.256	0	0.9	0	0.922
carp-female_000000012_23665403_23670928	carp-female_000000313_01716967_01719318	eif3s10	rpl13a	1496518	1488251	7955.ENSDARP00000102398	7955.ENSDARP00000064738	0	0	0	0	0.184	0.094	0.9	0.066	0.921
carp-female_000000000_08962721_08970678	carp-female_000000004_01302094_01304391	gsr	prdx1	1499913	1490463	7955.ENSDARP00000108870	7955.ENSDARP00000076104	0.045	0	0	0	0.729	0.18	0	0.674	0.921
carp-female_000000010_04686730_04692395	carp-female_000000020_06802059_06808618	calrl2	hsp90b1	1493229	1482587	7955.ENSDARP00000092429	7955.ENSDARP00000013441	0	0	0	0	0.786	0.427	0	0.413	0.921
carp-female_000000179_01205188_01208430	carp-female_000000339_05932828_05933256	ENSDARG00000095340	h2afx	1502331	1485018	7955.ENSDARP00000113307	7955.ENSDARP00000040327	0	0	0	0	0.691	0.424	0	0.594	0.921
carp-female_000000306_00482506_00494090	carp-female_000000001_07577777_07584809	LOC570106	eno1a	1491039	1481528	7955.ENSDARP00000079719	7955.ENSDARP00000003738	0.231	0	0	0	0.769	0	0	0.594	0.921
carp-female_000000054_02529145_02537881	carp-female_000000139_00191792_00193181	col1a2	ppib	1504178	1489095	7955.ENSDARP00000118091	7955.ENSDARP00000069300	0	0	0	0	0.11	0	0.9	0.189	0.921
carp-female_000000012_21765410_21774464	carp-female_000000029_08759743_08761002	eif3s6ip	rps29	1492758	1487533	7955.ENSDARP00000090402	7955.ENSDARP00000060443	0	0	0	0	0.242	0	0.9	0	0.92
carp-female_000000012_23665403_23670928	carp-female_000000300_09658054_09661559	eif3s10	rps3a	1496518	1486104	7955.ENSDARP00000102398	7955.ENSDARP00000051762	0	0	0	0	0.188	0.071	0.9	0.064	0.92
carp-female_000000304_14352375_14355516	carp-female_000000020_06802059_06808618	hspa8	hsp90b1	1492847	1482587	7955.ENSDARP00000090766	7955.ENSDARP00000013441	0	0	0	0	0.47	0.578	0	0.672	0.92
carp-female_000000046_03080433_03083966	carp-female_000000019_04220012_04222822	eif3ba	rps16	1490745	1488590	7955.ENSDARP00000077564	7955.ENSDARP00000066897	0	0	0	0	0.205	0.056	0.9	0.052	0.919
carp-female_000000320_03644131_03647944	carp-female_000000012_23665403_23670928	rpl15	eif3s10	1505743	1496518	7955.ENSDARP00000122141	7955.ENSDARP00000102398	0	0	0	0	0.206	0	0.9	0.071	0.919
carp-female_000000060_00057848_00094445	carp-female_000000181_00246986_00251367	DYNC1H1	zgc:65894	1484198	1481340	7955.ENSDARP00000029477	7955.ENSDARP00000002175	0	0	0	0	0.083	0.204	0.8	0.51	0.919
carp-female_000000001_06126262_06133051	carp-female_000000030_08101126_08107526	tkt	pdhb	1483013	1481335	7955.ENSDARP00000017569	7955.ENSDARP00000002122	0.055	0	0	0.627	0.111	0	0.896	0.436	0.919
carp-female_000057495_00000122_00001392	carp-female_000000012_13619458_13633023	eprs	glud1a	1489263	1482043	7955.ENSDARP00000070224	7955.ENSDARP00000008646	0.059	0	0	0	0.095	0	0.8	0.577	0.918
carp-female_000000054_01227110_01229796	carp-female_000000043_03539141_03543311	eef1a1l1	rpl13	1501580	1485678	7955.ENSDARP00000111742	7955.ENSDARP00000047390	0	0	0	0	0.9	0	0	0.21	0.918
carp-female_000000355_00973054_01017573	carp-female_000000027_03524553_03546701	top2b	smarcc1a	1499468	1496853	7955.ENSDARP00000108088	7955.ENSDARP00000103197	0	0	0	0	0.356	0.753	0.531	0	0.918
carp-female_000000026_02583583_02589420	carp-female_000000054_07006908_07009054	eif4a1a	rpl30	1487270	1486146	7955.ENSDARP00000058912	7955.ENSDARP00000052081	0.045	0	0	0	0.197	0	0.9	0.065	0.918
carp-female_000000313_01716967_01719318	carp-female_000069478_00000229_00003699	rpl13a	eef2b	1488251	1483768	7955.ENSDARP00000064738	7955.ENSDARP00000024752	0.111	0	0	0	0.661	0.654	0	0.296	0.917
carp-female_000000034_04997343_04999344	carp-female_000000012_21765410_21774464	rps2	eif3s6ip	1504002	1492758	7955.ENSDARP00000117673	7955.ENSDARP00000090402	0	0	0	0	0.205	0	0.9	0	0.917
carp-female_000000001_03515448_03525499	carp-female_000000301_01016615_01022349	zgc:55507	mdh1a	1499769	1483577	7955.ENSDARP00000108591	7955.ENSDARP00000023121	0.298	0	0	0	0.392	0.189	0.502	0.594	0.917
carp-female_000000340_18706881_18719031	carp-female_000000034_04222777_04228601	shmt2	gcat	1496685	1483298	7955.ENSDARP00000102802	7955.ENSDARP00000020361	0.07	0	0	0	0.055	0	0.9	0.171	0.917
carp-female_000000345_01145593_01151483	carp-female_000000012_21765410_21774464	rps4x	eif3s6ip	1499469	1492758	7955.ENSDARP00000108089	7955.ENSDARP00000090402	0	0	0	0	0.181	0.076	0.9	0	0.917
carp-female_000000026_02583583_02589420	carp-female_000000340_16540718_16544143	eif4a1a	rps10	1487270	1485542	7955.ENSDARP00000058912	7955.ENSDARP00000045900	0	0	0	0	0.141	0.114	0.9	0	0.917
carp-female_000000139_00191792_00193181	carp-female_000000034_02010544_02026521	ppib	col1a1a	1489095	1481451	7955.ENSDARP00000069300	7955.ENSDARP00000003177	0	0	0	0	0.096	0	0.9	0.152	0.916
carp-female_000000012_23665403_23670928	carp-female_000000010_11921730_11928107	eif3s10	rpl6	1496518	1493092	7955.ENSDARP00000102398	7955.ENSDARP00000091899	0	0	0	0	0.194	0	0.9	0.05	0.916
carp-female_000000050_02328316_02331115	carp-female_000000060_00057848_00094445	zgc:123194	DYNC1H1	1500344	1484198	7955.ENSDARP00000109625	7955.ENSDARP00000029477	0	0	0	0	0.049	0.204	0.8	0.51	0.915
carp-female_000000110_00479846_00482461	carp-female_000000060_00057848_00094445	tubb4b	DYNC1H1	1485102	1484198	7955.ENSDARP00000041278	7955.ENSDARP00000029477	0	0	0	0	0.049	0.204	0.8	0.51	0.915
carp-female_000000339_07374562_07376423	carp-female_000000060_00057848_00094445	zgc:55461	DYNC1H1	1487644	1484198	7955.ENSDARP00000061148	7955.ENSDARP00000029477	0	0	0	0	0.049	0.204	0.8	0.51	0.915
carp-female_000000304_18586781_18591200	carp-female_000000008_02003944_02085183	zgc:171630	col5a1	1495393	1482126	7955.ENSDARP00000099727	7955.ENSDARP00000009477	0	0	0	0	0.07	0.093	0.9	0.112	0.915
carp-female_000000028_02441408_02445596	carp-female_000000012_23665403_23670928	rpl35a	eif3s10	1502820	1496518	7955.ENSDARP00000114578	7955.ENSDARP00000102398	0	0	0	0	0.182	0	0.9	0	0.914
carp-female_000000301_00614925_00640312	carp-female_000000325_07482540_07486516	pdcd11	rps7	1501929	1500275	7955.ENSDARP00000112333	7955.ENSDARP00000109497	0	0	0	0	0.11	0.114	0.9	0	0.914
carp-female_000000001_09147684_09162673	carp-female_000000098_03141120_03176025	esyt1a	LOC570012	1484158	1483793	7955.ENSDARP00000028904	7955.ENSDARP00000025094	0	0	0	0.871	0.049	0.106	0.9	0.613	0.914
carp-female_000000046_04352237_04355463	carp-female_000000020_02113206_02120765	aldoaa	ldhba	1504686	1482575	7955.ENSDARP00000119413	7955.ENSDARP00000013329	0	0	0	0	0.233	0.114	0.8	0.438	0.913
carp-female_000000012_23665403_23670928	carp-female_000000340_16540718_16544143	eif3s10	rps10	1496518	1485542	7955.ENSDARP00000102398	7955.ENSDARP00000045900	0	0	0	0	0.105	0.071	0.9	0.079	0.913
carp-female_000000012_23665403_23670928	carp-female_000000054_07006908_07009054	eif3s10	rpl30	1496518	1486146	7955.ENSDARP00000102398	7955.ENSDARP00000052081	0	0	0	0	0.173	0	0.9	0	0.913
carp-female_000000012_21765410_21774464	carp-female_000000313_01716967_01719318	eif3s6ip	rpl13a	1492758	1488251	7955.ENSDARP00000090402	7955.ENSDARP00000064738	0	0	0	0	0.139	0	0.9	0.073	0.913
carp-female_000000304_18586781_18591200	carp-female_000000139_00191792_00193181	zgc:171630	ppib	1495393	1489095	7955.ENSDARP00000099727	7955.ENSDARP00000069300	0	0	0	0	0.133	0	0.9	0.079	0.913
carp-female_000000012_21765410_21774464	carp-female_000154339_00007781_00010254	eif3s6ip	rpl18a	1492758	1484877	7955.ENSDARP00000090402	7955.ENSDARP00000038658	0	0	0	0	0.173	0	0.9	0	0.913
carp-female_000000026_13019100_13028307	carp-female_000000345_01217590_01224829	gpt2	got2b	1497238	1483743	7955.ENSDARP00000104098	7955.ENSDARP00000024560	0.043	0	0	0	0.106	0.114	0.8	0.512	0.912
carp-female_000000054_02529145_02537881	carp-female_000000047_00082013_00099032	col1a2	LOC556879	1504178	1485774	7955.ENSDARP00000118091	7955.ENSDARP00000048492	0	0	0	0	0.093	0	0.9	0.117	0.912
carp-female_000000026_13019100_13028307	carp-female_000000012_02549682_02550094	gpt2	got2a	1497238	1487478	7955.ENSDARP00000104098	7955.ENSDARP00000060165	0.043	0	0	0	0.106	0.114	0.8	0.512	0.912
carp-female_000000054_02529145_02537881	carp-female_000000106_02381743_02392106	col1a2	p4ha1b	1504178	1494003	7955.ENSDARP00000118091	7955.ENSDARP00000095644	0	0	0	0	0.093	0	0.9	0.117	0.912
carp-female_000000012_21765410_21774464	carp-female_000000026_02583583_02589420	eif3s6ip	eif4a1a	1492758	1487270	7955.ENSDARP00000090402	7955.ENSDARP00000058912	0	0	0	0	0.13	0.071	0.9	0.05	0.912
carp-female_000000012_21765410_21774464	carp-female_000000019_04220012_04222822	eif3s6ip	rps16	1492758	1488590	7955.ENSDARP00000090402	7955.ENSDARP00000066897	0	0	0	0	0.131	0.071	0.9	0	0.912
carp-female_000000029_08759743_08761002	carp-female_000000026_02583583_02589420	rps29	eif4a1a	1487533	1487270	7955.ENSDARP00000060443	7955.ENSDARP00000058912	0	0	0	0	0.093	0.081	0.9	0.066	0.911
carp-female_000000020_02865197_02919405	carp-female_000000116_00209891_00223730	chchd3	immt	1497892	1490142	7955.ENSDARP00000105322	7955.ENSDARP00000074570	0	0	0	0	0.165	0.821	0	0.457	0.911
carp-female_000000054_02529145_02537881	carp-female_000000008_02003944_02085183	col1a2	col5a1	1504178	1482126	7955.ENSDARP00000118091	7955.ENSDARP00000009477	0	0	0	0.756	0.067	0.094	0.9	0.129	0.91
carp-female_000000046_03080433_03083966	carp-female_000000054_07006908_07009054	eif3ba	rpl30	1490745	1486146	7955.ENSDARP00000077564	7955.ENSDARP00000052081	0	0	0	0	0.136	0	0.9	0.045	0.91
carp-female_000000012_21765410_21774464	carp-female_000000043_03539141_03543311	eif3s6ip	rpl13	1492758	1485678	7955.ENSDARP00000090402	7955.ENSDARP00000047390	0	0	0	0	0.13	0	0.9	0	0.909
carp-female_000000008_02003944_02085183	carp-female_000000034_02010544_02026521	col5a1	col1a1a	1482126	1481451	7955.ENSDARP00000009477	7955.ENSDARP00000003177	0	0	0	0.634	0.05	0	0.9	0.271	0.909
carp-female_000000012_21765410_21774464	carp-female_000000300_09658054_09661559	eif3s6ip	rps3a	1492758	1486104	7955.ENSDARP00000090402	7955.ENSDARP00000051762	0	0	0	0	0.133	0	0.9	0	0.909
carp-female_000000340_15636352_15665196	carp-female_000000098_03141120_03176025	esyt1b	LOC570012	1502594	1483793	7955.ENSDARP00000114008	7955.ENSDARP00000025094	0	0	0	0.853	0	0.106	0.9	0.179	0.908
carp-female_000000029_05421189_05424167	carp-female_000000063_03667811_03688065	tmed10	nsfb	1487567	1486937	7955.ENSDARP00000060684	7955.ENSDARP00000056918	0	0	0	0	0.052	0	0.9	0.098	0.907
carp-female_000000325_07482540_07486516	carp-female_000000012_21765410_21774464	rps7	eif3s6ip	1500275	1492758	7955.ENSDARP00000109497	7955.ENSDARP00000090402	0	0	0	0	0.109	0	0.9	0	0.907
carp-female_000000106_02381743_02392106	carp-female_000000034_02010544_02026521	p4ha1b	col1a1a	1494003	1481451	7955.ENSDARP00000095644	7955.ENSDARP00000003177	0	0	0	0	0.055	0	0.9	0.104	0.907
carp-female_000000047_00082013_00099032	carp-female_000000034_02010544_02026521	LOC556879	col1a1a	1485774	1481451	7955.ENSDARP00000048492	7955.ENSDARP00000003177	0	0	0	0	0.055	0	0.9	0.104	0.907
carp-female_000000300_08929738_08949191	carp-female_000000339_01891016_01895840	rfc1	zgc:92510	1502353	1483359	7955.ENSDARP00000113369	7955.ENSDARP00000020993	0	0	0	0	0.105	0	0.9	0.049	0.907
carp-female_000000012_21765410_21774464	carp-female_000000054_07006908_07009054	eif3s6ip	rpl30	1492758	1486146	7955.ENSDARP00000090402	7955.ENSDARP00000052081	0	0	0	0	0.112	0	0.9	0	0.907
carp-female_000000012_21765410_21774464	carp-female_000000046_05274523_05275700	eif3s6ip	rps11	1492758	1489131	7955.ENSDARP00000090402	7955.ENSDARP00000069513	0	0	0	0	0.112	0	0.9	0	0.907
carp-female_000000301_00614925_00640312	carp-female_000000300_09658054_09661559	pdcd11	rps3a	1501929	1486104	7955.ENSDARP00000112333	7955.ENSDARP00000051762	0	0	0	0	0.105	0	0.9	0	0.906
carp-female_000000012_21765410_21774464	carp-female_000000340_16540718_16544143	eif3s6ip	rps10	1492758	1485542	7955.ENSDARP00000090402	7955.ENSDARP00000045900	0	0	0	0	0.106	0	0.9	0	0.906
carp-female_000000016_05192890_05204267	carp-female_000000070_02197425_02225261	tpi1b	LOC561416	1487458	1486830	7955.ENSDARP00000060055	7955.ENSDARP00000056279	0.107	0	0	0	0.753	0.077	0	0.594	0.906
carp-female_000000306_00482506_00494090	carp-female_000000016_05192890_05204267	LOC570106	tpi1b	1491039	1487458	7955.ENSDARP00000079719	7955.ENSDARP00000060055	0.107	0	0	0	0.753	0.077	0	0.594	0.906
carp-female_000030818_00001287_00001442	carp-female_000000304_14352375_14355516	trap1	hspa8	1494004	1492847	7955.ENSDARP00000095645	7955.ENSDARP00000090766	0	0	0	0	0.416	0.63	0	0.594	0.904
carp-female_000000301_00614925_00640312	carp-female_000000340_16540718_16544143	pdcd11	rps10	1501929	1485542	7955.ENSDARP00000112333	7955.ENSDARP00000045900	0	0	0	0	0.081	0	0.9	0	0.904
carp-female_000000131_00510014_00530671	carp-female_000000029_08759743_08761002	srp68	rps29	1501565	1487533	7955.ENSDARP00000111715	7955.ENSDARP00000060443	0	0	0	0	0.049	0	0.9	0.081	0.904
carp-female_000030818_00001287_00001442	carp-female_000000205_00910423_00913491	trap1	hspa5	1494004	1482999	7955.ENSDARP00000095645	7955.ENSDARP00000017456	0	0	0	0	0.416	0.63	0	0.594	0.904
carp-female_000000000_08962721_08970678	carp-female_000000030_08101126_08107526	gsr	pdhb	1499913	1481335	7955.ENSDARP00000108870	7955.ENSDARP00000002122	0.298	0	0	0	0.384	0.468	0.502	0.292	0.904
carp-female_000000301_00614925_00640312	carp-female_000000213_00139715_00141676	pdcd11	RPS20	1501929	1486181	7955.ENSDARP00000112333	7955.ENSDARP00000052330	0.058	0	0	0	0.437	0.65	0.432	0.237	0.904
carp-female_000000131_00510014_00530671	carp-female_000000013_04557732_04560627	srp68	rpl4	1501565	1487522	7955.ENSDARP00000111715	7955.ENSDARP00000060362	0	0	0	0	0.074	0	0.9	0	0.903
carp-female_000000139_00191792_00193181	carp-female_000000008_02003944_02085183	ppib	col5a1	1489095	1482126	7955.ENSDARP00000069300	7955.ENSDARP00000009477	0	0	0	0	0.054	0	0.9	0.064	0.903
carp-female_000000010_04374856_04376532	carp-female_000000220_00225403_00280238	cenph	smc1al	1506194	1490307	7955.ENSDARP00000123314	7955.ENSDARP00000075459	0	0	0	0	0.061	0	0.9	0	0.902
carp-female_000000300_08929738_08949191	carp-female_000000039_04594487_04612622	rfc1	vcp	1502353	1482419	7955.ENSDARP00000113369	7955.ENSDARP00000012048	0	0	0	0	0.064	0	0.9	0	0.902
carp-female_000000046_06077232_06091190	carp-female_000000006_12808989_12841786	rbbp6	nedd4l	1507070	1490882	7955.ENSDARP00000125662	7955.ENSDARP00000078496	0	0	0	0	0.062	0.043	0.9	0	0.902
carp-female_000000116_00352111_00358611	carp-female_000000018_02338151_02342822	canx	pdia4	1491562	1483112	7955.ENSDARP00000083454	7955.ENSDARP00000018458	0	0	0	0	0.685	0.13	0	0.671	0.902
carp-female_000000013_08098898_08099508	carp-female_000000019_01740386_01743210	fb78f10	atp5c1	1495465	1488594	7955.ENSDARP00000099928	7955.ENSDARP00000066929	0	0	0	0	0.856	0	0	0.349	0.902
carp-female_000000325_07482540_07486516	carp-female_000069478_00000229_00003699	rps7	eef2b	1500275	1483768	7955.ENSDARP00000109497	7955.ENSDARP00000024752	0	0	0	0	0.867	0.264	0	0.071	0.901
carp-female_000000034_04997343_04999344	carp-female_000000131_00510014_00530671	rps2	srp68	1504002	1501565	7955.ENSDARP00000117673	7955.ENSDARP00000111715	0	0	0	0	0.056	0	0.9	0	0.901
carp-female_000000131_00510014_00530671	carp-female_000000019_04220012_04222822	srp68	rps16	1501565	1488590	7955.ENSDARP00000111715	7955.ENSDARP00000066897	0	0	0	0	0.059	0	0.9	0	0.901
carp-female_000000020_02638385_02646586	carp-female_000000060_00057848_00094445	copg2	DYNC1H1	1485329	1484198	7955.ENSDARP00000043659	7955.ENSDARP00000029477	0	0	0	0	0.057	0	0.9	0	0.901
carp-female_000000029_05421189_05424167	carp-female_000000119_02372562_02375184	tmed10	trappc5	1487567	1484930	7955.ENSDARP00000060684	7955.ENSDARP00000039210	0	0	0	0	0.057	0	0.9	0	0.901
carp-female_000000013_04557732_04560627	carp-female_000000021_02290326_02297117	rpl4	EEF1A2	1487522	1482275	7955.ENSDARP00000060362	7955.ENSDARP00000010921	0	0	0	0	0.873	0.133	0	0.178	0.901
carp-female_000000131_00510014_00530671	carp-female_000000010_11921730_11928107	srp68	rpl6	1501565	1493092	7955.ENSDARP00000111715	7955.ENSDARP00000091899	0	0	0	0	0.056	0	0.9	0	0.901
carp-female_000000131_00510014_00530671	carp-female_000000345_01145593_01151483	srp68	rps4x	1501565	1499469	7955.ENSDARP00000111715	7955.ENSDARP00000108089	0	0	0	0	0.053	0	0.9	0	0.901
carp-female_000000131_00510014_00530671	carp-female_000000313_01716967_01719318	srp68	rpl13a	1501565	1488251	7955.ENSDARP00000111715	7955.ENSDARP00000064738	0	0	0	0	0.056	0	0.9	0	0.901
carp-female_000000306_00482506_00494090	carp-female_000000070_02197425_02225261	LOC570106	LOC561416	1491039	1486830	7955.ENSDARP00000079719	7955.ENSDARP00000056279	0	0	0.534	0.979	0	0	0.9	0	0.901
carp-female_000000029_05421189_05424167	carp-female_000000060_00057848_00094445	tmed10	DYNC1H1	1487567	1484198	7955.ENSDARP00000060684	7955.ENSDARP00000029477	0	0	0	0	0	0	0.9	0	0.9
carp-female_000000028_02441408_02445596	carp-female_000000131_00510014_00530671	rpl35a	srp68	1502820	1501565	7955.ENSDARP00000114578	7955.ENSDARP00000111715	0	0	0	0	0	0	0.9	0	0.9
carp-female_000000131_00510014_00530671	carp-female_000000325_07482540_07486516	srp68	rps7	1501565	1500275	7955.ENSDARP00000111715	7955.ENSDARP00000109497	0	0	0	0	0.049	0	0.9	0	0.9
carp-female_000000131_00510014_00530671	carp-female_000000300_09658054_09661559	srp68	rps3a	1501565	1486104	7955.ENSDARP00000111715	7955.ENSDARP00000051762	0	0	0	0	0.048	0	0.9	0	0.9
carp-female_000000320_03644131_03647944	carp-female_000000131_00510014_00530671	rpl15	srp68	1505743	1501565	7955.ENSDARP00000122141	7955.ENSDARP00000111715	0	0	0	0	0	0	0.9	0	0.9
carp-female_000000131_00510014_00530671	carp-female_000000054_07006908_07009054	srp68	rpl30	1501565	1486146	7955.ENSDARP00000111715	7955.ENSDARP00000052081	0	0	0	0	0.049	0	0.9	0	0.9
carp-female_000000131_00510014_00530671	carp-female_000000340_16540718_16544143	srp68	rps10	1501565	1485542	7955.ENSDARP00000111715	7955.ENSDARP00000045900	0	0	0	0	0	0	0.9	0	0.9
carp-female_000000131_00510014_00530671	carp-female_000000046_05274523_05275700	srp68	rps11	1501565	1489131	7955.ENSDARP00000111715	7955.ENSDARP00000069513	0	0	0	0	0	0	0.9	0	0.9
carp-female_000000339_03080476_03083283	carp-female_000000306_08284059_08286677	anxa1a	gnai2	1499040	1490066	7955.ENSDARP00000107339	7955.ENSDARP00000074146	0	0	0	0	0	0	0.9	0	0.9
carp-female_000000131_00510014_00530671	carp-female_000154339_00007781_00010254	srp68	rpl18a	1501565	1484877	7955.ENSDARP00000111715	7955.ENSDARP00000038658	0	0	0	0	0	0	0.9	0	0.9
carp-female_000000065_04723206_04763909	carp-female_000000321_02550520_02559309	LOC567310	pleca	1502187	1491785	7955.ENSDARP00000112940	7955.ENSDARP00000085102	0	0	0	0.981	0	0	0.9	0	0.9
carp-female_000000131_00510014_00530671	carp-female_000000043_03539141_03543311	srp68	rpl13	1501565	1485678	7955.ENSDARP00000111715	7955.ENSDARP00000047390	0	0	0	0	0	0	0.9	0	0.9
carp-female_000000116_00352111_00358611	carp-female_000000055_04938635_04945021	canx	pdia3	1491562	1483949	7955.ENSDARP00000083454	7955.ENSDARP00000026546	0	0	0	0	0.71	0.13	0	0.631	0.898
carp-female_000000021_06941580_06949099	carp-female_000057495_00000122_00001392	tcp1	eprs	1497474	1489263	7955.ENSDARP00000104575	7955.ENSDARP00000070224	0.069	0	0	0	0.614	0.383	0	0.595	0.898
carp-female_000000138_00924279_00926623	carp-female_000000026_02583583_02589420	zgc:77052	eif4a1a	1492487	1487270	7955.ENSDARP00000089179	7955.ENSDARP00000058912	0.075	0	0	0	0.64	0.394	0.297	0.385	0.897
carp-female_000000127_01668221_01681515	carp-female_000000012_19522328_19527955	slc25a3b	vdac2	1484501	1482678	7955.ENSDARP00000033622	7955.ENSDARP00000014456	0	0	0	0	0.865	0.12	0	0.2	0.896
carp-female_000000013_08098898_08099508	carp-female_000000187_00277107_00282018	fb78f10	atp5a1	1495465	1484089	7955.ENSDARP00000099928	7955.ENSDARP00000027947	0	0	0	0	0.821	0	0	0.433	0.894
carp-female_000000012_02549682_02550094	carp-female_000000013_00862608_00869073	got2a	idh1	1487478	1483655	7955.ENSDARP00000060165	7955.ENSDARP00000023774	0	0	0	0	0.207	0.07	0.8	0.357	0.892
carp-female_000000345_01217590_01224829	carp-female_000000013_00862608_00869073	got2b	idh1	1483743	1483655	7955.ENSDARP00000024560	7955.ENSDARP00000023774	0	0	0	0	0.207	0.07	0.8	0.357	0.892
carp-female_000000012_02549682_02550094	carp-female_000000013_00870861_00871425	got2a	IDH2	1487478	1484037	7955.ENSDARP00000060165	7955.ENSDARP00000027389	0	0	0	0	0.207	0.07	0.8	0.357	0.892
carp-female_000000055_04938635_04945021	carp-female_000000020_06802059_06808618	pdia3	hsp90b1	1483949	1482587	7955.ENSDARP00000026546	7955.ENSDARP00000013441	0	0	0	0	0.591	0.365	0	0.613	0.891
carp-female_000000046_04352237_04355463	carp-female_000000012_13404454_13437477	aldoaa	hkdc1	1504686	1486864	7955.ENSDARP00000119413	7955.ENSDARP00000056522	0	0	0	0	0.07	0	0.8	0.464	0.891
carp-female_000000021_03902018_03931315	carp-female_000000001_03515448_03525499	acss2	zgc:55507	1501760	1499769	7955.ENSDARP00000112054	7955.ENSDARP00000108591	0.084	0	0	0	0.532	0.114	0.502	0.515	0.891
carp-female_000000046_04352237_04355463	carp-female_000000012_13445338_13452629	aldoaa	hk1	1504686	1487052	7955.ENSDARP00000119413	7955.ENSDARP00000057637	0	0	0	0	0.07	0	0.8	0.464	0.891
carp-female_000000304_14304022_14317252	carp-female_000000116_00352111_00358611	hyou1	canx	1492852	1491562	7955.ENSDARP00000090804	7955.ENSDARP00000083454	0	0	0	0	0.792	0.274	0	0.328	0.89
carp-female_000000010_04686730_04692395	carp-female_000000055_04938635_04945021	calrl2	pdia3	1493229	1483949	7955.ENSDARP00000092429	7955.ENSDARP00000026546	0	0	0	0	0.595	0.316	0	0.628	0.888
carp-female_000000112_00655682_00669456	carp-female_000000325_07911751_07918447	p4hb	pdip5	1493559	1484064	7955.ENSDARP00000093898	7955.ENSDARP00000027662	0	0	0	0.673	0.691	0.544	0	0.721	0.887
carp-female_000057495_00000122_00001392	carp-female_000000018_02072273_02080049	eprs	cct5	1489263	1488563	7955.ENSDARP00000070224	7955.ENSDARP00000066759	0.069	0	0	0	0.569	0.383	0	0.595	0.886
carp-female_000000019_04220012_04222822	carp-female_000069478_00000229_00003699	rps16	eef2b	1488590	1483768	7955.ENSDARP00000066897	7955.ENSDARP00000024752	0.112	0	0	0	0.826	0.149	0	0.237	0.886
carp-female_000000019_01740386_01743210	carp-female_000000012_23650982_23653947	atp5c1	prdx3	1488594	1485147	7955.ENSDARP00000066929	7955.ENSDARP00000041699	0	0	0	0	0.878	0	0	0.103	0.886
carp-female_000000012_23665403_23670928	carp-female_000057495_00000122_00001392	eif3s10	eprs	1496518	1489263	7955.ENSDARP00000102398	7955.ENSDARP00000070224	0	0	0	0	0.883	0	0	0	0.883
carp-female_000000325_07911751_07918447	carp-female_000000018_02338151_02342822	pdip5	pdia4	1484064	1483112	7955.ENSDARP00000027662	7955.ENSDARP00000018458	0	0	0	0.76	0.776	0.37	0	0.808	0.882
carp-female_000000054_01227110_01229796	carp-female_000000313_01716967_01719318	eef1a1l1	rpl13a	1501580	1488251	7955.ENSDARP00000111742	7955.ENSDARP00000064738	0.046	0	0	0	0.77	0.131	0	0.441	0.879
carp-female_000000013_00870861_00871425	carp-female_000000020_02113206_02120765	IDH2	ldhba	1484037	1482575	7955.ENSDARP00000027389	7955.ENSDARP00000013329	0.298	0	0	0	0.581	0.313	0	0.466	0.878
carp-female_000000001_03515448_03525499	carp-female_000000020_02113206_02120765	zgc:55507	ldhba	1499769	1482575	7955.ENSDARP00000108591	7955.ENSDARP00000013329	0.298	0	0	0	0.392	0.189	0.502	0.397	0.877
carp-female_000000026_13019100_13028307	carp-female_000000013_00862608_00869073	gpt2	idh1	1497238	1483655	7955.ENSDARP00000104098	7955.ENSDARP00000023774	0.044	0	0	0	0.306	0	0.8	0.16	0.873
carp-female_000000112_00655682_00669456	carp-female_000000116_00352111_00358611	p4hb	canx	1493559	1491562	7955.ENSDARP00000093898	7955.ENSDARP00000083454	0	0	0	0	0.666	0.13	0	0.594	0.871
carp-female_000000339_02175273_02183024	carp-female_000000001_06126262_06133051	pdha1a	tkt	1483722	1483013	7955.ENSDARP00000024338	7955.ENSDARP00000017569	0.055	0	0	0	0.094	0	0.8	0.337	0.871
carp-female_000000116_00352111_00358611	carp-female_000000027_08429132_08434558	canx	zgc:77086	1491562	1483671	7955.ENSDARP00000083454	7955.ENSDARP00000023877	0	0	0	0	0.666	0.13	0	0.594	0.871
carp-female_000000026_13019100_13028307	carp-female_000000013_00870861_00871425	gpt2	IDH2	1497238	1484037	7955.ENSDARP00000104098	7955.ENSDARP00000027389	0.044	0	0	0	0.286	0	0.8	0.16	0.869
carp-female_000000021_03902018_03931315	carp-female_000000062_01419375_01443524	acss2	hadhab	1501760	1489321	7955.ENSDARP00000112054	7955.ENSDARP00000070488	0.075	0	0	0	0.281	0.079	0.553	0.596	0.869
carp-female_000000046_03080433_03083966	carp-female_000057495_00000122_00001392	eif3ba	eprs	1490745	1489263	7955.ENSDARP00000077564	7955.ENSDARP00000070224	0	0	0	0	0.838	0	0	0.218	0.868
carp-female_000000304_14304022_14317252	carp-female_000000029_07365981_07371241	hyou1	hsp90ab1	1492852	1482726	7955.ENSDARP00000090804	7955.ENSDARP00000014978	0	0	0	0	0.416	0.456	0	0.615	0.867
carp-female_000000179_01205188_01208430	carp-female_000000304_14330462_14330842	ENSDARG00000095340	hist2h2l	1502331	1486770	7955.ENSDARP00000113307	7955.ENSDARP00000055912	0	0	0	0	0.424	0.427	0	0.628	0.866
carp-female_000000001_06126262_06133051	carp-female_000000020_02113206_02120765	tkt	ldhba	1483013	1482575	7955.ENSDARP00000017569	7955.ENSDARP00000013329	0.043	0	0	0	0.126	0.114	0.8	0.237	0.866
carp-female_000000000_08962721_08970678	carp-female_000000139_00850906_00856949	gsr	cat	1499913	1482581	7955.ENSDARP00000108870	7955.ENSDARP00000013402	0	0	0	0	0.203	0.586	0	0.626	0.866
carp-female_000000152_01375796_01378931	carp-female_000000345_01217590_01224829	sdhc	got2b	1505461	1483743	7955.ENSDARP00000121444	7955.ENSDARP00000024560	0	0	0	0	0.292	0	0.8	0.119	0.864
carp-female_000000027_03524553_03546701	carp-female_000000057_02656843_02688559	smarcc1a	pbrm1	1496853	1485549	7955.ENSDARP00000103197	7955.ENSDARP00000045970	0	0	0	0	0.13	0.659	0.267	0.446	0.863
carp-female_000000012_13445338_13452629	carp-female_000000001_06126262_06133051	hk1	tkt	1487052	1483013	7955.ENSDARP00000057637	7955.ENSDARP00000017569	0	0	0	0	0.1	0	0.8	0.295	0.862
carp-female_000000320_03644131_03647944	carp-female_000000054_01227110_01229796	rpl15	eef1a1l1	1505743	1501580	7955.ENSDARP00000122141	7955.ENSDARP00000111742	0	0	0	0	0.838	0.132	0	0.095	0.862
carp-female_000000179_01205188_01208430	carp-female_000110191_00000120_00000494	ENSDARG00000095340	ENSDARG00000051726	1502331	1499250	7955.ENSDARP00000113307	7955.ENSDARP00000107702	0	0	0	0	0.455	0.427	0	0.594	0.862
carp-female_000000010_04686730_04692395	carp-female_000000027_08429132_08434558	calrl2	zgc:77086	1493229	1483671	7955.ENSDARP00000092429	7955.ENSDARP00000023877	0	0	0	0	0.536	0.316	0	0.599	0.861
carp-female_000000152_01375796_01378931	carp-female_000000013_08098898_08099508	sdhc	fb78f10	1505461	1495465	7955.ENSDARP00000121444	7955.ENSDARP00000099928	0	0	0	0	0.534	0	0.502	0.444	0.859
carp-female_000000021_06941580_06949099	carp-female_000000304_14352375_14355516	tcp1	hspa8	1497474	1492847	7955.ENSDARP00000104575	7955.ENSDARP00000090766	0.298	0	0	0	0.63	0.366	0	0.237	0.857
carp-female_000000138_00924279_00926623	carp-female_000000321_03749658_03759359	zgc:77052	u2af2b	1492487	1483641	7955.ENSDARP00000089179	7955.ENSDARP00000023679	0	0	0	0	0.131	0.611	0.287	0.471	0.855
carp-female_000000021_03902018_03931315	carp-female_000000030_08101126_08107526	acss2	pdhb	1501760	1481335	7955.ENSDARP00000112054	7955.ENSDARP00000002122	0.084	0	0	0	0.072	0	0.8	0.251	0.855
carp-female_000058005_00000989_00003423	carp-female_000000300_08929738_08949191	ENSDARG00000015599	rfc1	1506098	1502353	7955.ENSDARP00000123052	7955.ENSDARP00000113369	0	0	0	0	0.131	0.831	0	0.095	0.855
carp-female_000000422_00059759_00061263	carp-female_000000179_01205188_01208430	ENSDARG00000094610	ENSDARG00000095340	1505468	1502331	7955.ENSDARP00000121459	7955.ENSDARP00000113307	0	0	0	0	0.424	0.427	0	0.594	0.854
carp-female_000000021_03902018_03931315	carp-female_000000339_02175273_02183024	acss2	pdha1a	1501760	1483722	7955.ENSDARP00000112054	7955.ENSDARP00000024338	0.09	0	0	0	0.144	0	0.8	0.174	0.854
carp-female_000000019_01740386_01743210	carp-female_000000012_19522328_19527955	atp5c1	vdac2	1488594	1482678	7955.ENSDARP00000066929	7955.ENSDARP00000014456	0	0	0	0	0.744	0.41	0	0.105	0.853
carp-female_000000027_10574326_10578596	carp-female_000000027_03524553_03546701	arid1aa	smarcc1a	1504217	1496853	7955.ENSDARP00000118182	7955.ENSDARP00000103197	0	0	0	0	0.101	0.65	0.43	0.282	0.853
carp-female_000000321_01789650_01796167	carp-female_000000012_13619458_13633023	cndp2	glud1a	1504915	1482043	7955.ENSDARP00000120032	7955.ENSDARP00000008646	0.049	0	0	0	0.19	0	0.8	0.16	0.853
carp-female_000069478_00000229_00003699	carp-female_000000021_02290326_02297117	eef2b	EEF1A2	1483768	1482275	7955.ENSDARP00000024752	7955.ENSDARP00000010921	0.298	0	0	0	0.485	0.246	0	0.524	0.852
carp-female_000057495_00000122_00001392	carp-female_000000029_07365981_07371241	eprs	hsp90ab1	1489263	1482726	7955.ENSDARP00000070224	7955.ENSDARP00000014978	0.084	0	0	0	0.285	0.49	0	0.611	0.852
carp-female_000000013_08098898_08099508	carp-female_000000127_01668221_01681515	fb78f10	slc25a3b	1495465	1484501	7955.ENSDARP00000099928	7955.ENSDARP00000033622	0	0	0	0	0.849	0	0	0	0.849
carp-female_000000110_03605251_03608582	carp-female_000000021_02290326_02297117	ran	EEF1A2	1499789	1482275	7955.ENSDARP00000108629	7955.ENSDARP00000010921	0	0	0	0	0.131	0	0.8	0.203	0.849
carp-female_000000300_01513060_01515885	carp-female_000000058_03950901_03956376	EIF3F	psmd6	1495369	1493777	7955.ENSDARP00000099664	7955.ENSDARP00000094762	0	0	0	0	0.5	0.665	0	0.161	0.847
carp-female_000000370_00067012_00068544	carp-female_000000300_07721516_07724293	cyp8b2	msmo1	1493057	1489745	7955.ENSDARP00000091773	7955.ENSDARP00000072739	0	0	0	0	0.491	0.419	0	0.523	0.846
carp-female_000000046_04352237_04355463	carp-female_000000030_08101126_08107526	aldoaa	pdhb	1504686	1481335	7955.ENSDARP00000119413	7955.ENSDARP00000002122	0.051	0	0	0	0.182	0	0.8	0.128	0.846
carp-female_000000342_00072012_00080301	carp-female_000000321_03749658_03759359	zgc:55733	u2af2b	1486867	1483641	7955.ENSDARP00000056537	7955.ENSDARP00000023679	0	0	0	0	0.059	0.611	0.287	0.471	0.843
carp-female_000000054_01227110_01229796	carp-female_000000110_03605251_03608582	eef1a1l1	ran	1501580	1499789	7955.ENSDARP00000111742	7955.ENSDARP00000108629	0	0	0	0	0.161	0	0.8	0.139	0.843
carp-female_000000069_02234713_02242090	carp-female_000000020_02113206_02120765	bcat2	ldhba	1489489	1482575	7955.ENSDARP00000071587	7955.ENSDARP00000013329	0.045	0	0	0	0.052	0	0.8	0.236	0.843
carp-female_000000054_01227110_01229796	carp-female_000000345_01145593_01151483	eef1a1l1	rps4x	1501580	1499469	7955.ENSDARP00000111742	7955.ENSDARP00000108089	0	0	0	0	0.802	0.133	0	0.161	0.843
carp-female_000000306_05891607_05897232	carp-female_000000062_01419375_01443524	pecr	hadhab	1489772	1489321	7955.ENSDARP00000072849	7955.ENSDARP00000070488	0.058	0	0	0	0.097	0.134	0.554	0.594	0.842
carp-female_000000062_01419375_01443524	carp-female_000000026_04974839_04980270	hadhab	wu:fd55e03	1489321	1482469	7955.ENSDARP00000070488	7955.ENSDARP00000012436	0.058	0	0	0	0.097	0.134	0.554	0.594	0.842
carp-female_000000058_03950901_03956376	carp-female_000000018_02072273_02080049	psmd6	cct5	1493777	1488563	7955.ENSDARP00000094762	7955.ENSDARP00000066759	0	0	0	0	0.831	0	0	0.092	0.84
carp-female_000000010_04686730_04692395	carp-female_000000029_07365981_07371241	calrl2	hsp90ab1	1493229	1482726	7955.ENSDARP00000092429	7955.ENSDARP00000014978	0	0	0	0	0.286	0.486	0	0.597	0.839
carp-female_000000013_00870861_00871425	carp-female_000000301_01016615_01022349	IDH2	mdh1a	1484037	1483577	7955.ENSDARP00000027389	7955.ENSDARP00000023121	0.298	0	0	0	0.285	0.313	0	0.587	0.838
carp-female_000057495_00000122_00001392	carp-female_000069478_00000229_00003699	eprs	eef2b	1489263	1483768	7955.ENSDARP00000070224	7955.ENSDARP00000024752	0.06	0	0	0	0.564	0.07	0	0.62	0.836
carp-female_000000304_14352375_14355516	carp-female_000000027_08422679_08426771	hspa8	cct3	1492847	1481623	7955.ENSDARP00000090766	7955.ENSDARP00000004738	0.298	0	0	0	0.575	0.366	0	0.237	0.836
carp-female_000000012_13404454_13437477	carp-female_000000001_06126262_06133051	hkdc1	tkt	1486864	1483013	7955.ENSDARP00000056522	7955.ENSDARP00000017569	0	0	0	0	0.1	0	0.8	0.153	0.834
carp-female_000000021_06941580_06949099	carp-female_000000029_07365981_07371241	tcp1	hsp90ab1	1497474	1482726	7955.ENSDARP00000104575	7955.ENSDARP00000014978	0	0	0	0	0.555	0.228	0	0.558	0.834
carp-female_000000055_04938635_04945021	carp-female_000000205_00910423_00913491	pdia3	hspa5	1483949	1482999	7955.ENSDARP00000026546	7955.ENSDARP00000017456	0.054	0	0	0	0.4	0.262	0	0.646	0.832
carp-female_000000355_00973054_01017573	carp-female_000057495_00000122_00001392	top2b	eprs	1499468	1489263	7955.ENSDARP00000108088	7955.ENSDARP00000070224	0.112	0	0	0	0.548	0	0	0.615	0.831
carp-female_000000205_00910423_00913491	carp-female_000000027_08422679_08426771	hspa5	cct3	1482999	1481623	7955.ENSDARP00000017456	7955.ENSDARP00000004738	0.298	0	0	0	0.561	0.366	0	0.237	0.831
carp-female_000000004_01302094_01304391	carp-female_000000018_02338151_02342822	prdx1	pdia4	1490463	1483112	7955.ENSDARP00000076104	7955.ENSDARP00000018458	0.298	0	0	0	0.159	0.485	0	0.508	0.83
carp-female_000000152_01375796_01378931	carp-female_000000026_13019100_13028307	sdhc	gpt2	1505461	1497238	7955.ENSDARP00000121444	7955.ENSDARP00000104098	0	0	0	0	0.144	0	0.8	0.083	0.829
carp-female_000000304_14304022_14317252	carp-female_000000027_08422679_08426771	hyou1	cct3	1492852	1481623	7955.ENSDARP00000090804	7955.ENSDARP00000004738	0.298	0	0	0	0.556	0.366	0	0.237	0.829
carp-female_000000301_00614925_00640312	carp-female_000000355_00973054_01017573	pdcd11	top2b	1501929	1499468	7955.ENSDARP00000112333	7955.ENSDARP00000108088	0.351	0	0	0	0.387	0.071	0	0.594	0.829
carp-female_000000110_03669983_03685620	carp-female_000000054_08013660_08018583	ssrp1a	rbb4	1502803	1501808	7955.ENSDARP00000114529	7955.ENSDARP00000112131	0	0	0	0	0.727	0.085	0	0.368	0.829
carp-female_000000021_06941580_06949099	carp-female_000000205_00910423_00913491	tcp1	hspa5	1497474	1482999	7955.ENSDARP00000104575	7955.ENSDARP00000017456	0.298	0	0	0	0.556	0.366	0	0.237	0.829
carp-female_000000152_01375796_01378931	carp-female_000000012_02549682_02550094	sdhc	got2a	1505461	1487478	7955.ENSDARP00000121444	7955.ENSDARP00000060165	0	0	0	0	0.055	0	0.8	0.171	0.829
carp-female_000000046_04352237_04355463	carp-female_000000339_02175273_02183024	aldoaa	pdha1a	1504686	1483722	7955.ENSDARP00000119413	7955.ENSDARP00000024338	0.052	0	0	0	0.125	0	0.8	0.09	0.828
carp-female_000057495_00000122_00001392	carp-female_000000313_01716967_01719318	eprs	rpl13a	1489263	1488251	7955.ENSDARP00000070224	7955.ENSDARP00000064738	0.442	0	0	0	0.273	0	0	0.61	0.827
carp-female_000000300_09658054_09661559	carp-female_000000021_02290326_02297117	rps3a	EEF1A2	1486104	1482275	7955.ENSDARP00000051762	7955.ENSDARP00000010921	0	0	0	0	0.457	0.547	0	0.353	0.826
carp-female_000000028_02441408_02445596	carp-female_000069478_00000229_00003699	rpl35a	eef2b	1502820	1483768	7955.ENSDARP00000114578	7955.ENSDARP00000024752	0	0	0	0	0.819	0	0	0.071	0.825
carp-female_000000112_00655682_00669456	carp-female_000000010_04686730_04692395	p4hb	calrl2	1493559	1493229	7955.ENSDARP00000093898	7955.ENSDARP00000092429	0	0	0	0	0.374	0.358	0	0.598	0.824
carp-female_000000304_17584110_17585466	carp-female_000000049_05514862_05516656	hmgb1a	hmgb2a	1496601	1485661	7955.ENSDARP00000102600	7955.ENSDARP00000047158	0	0	0	0.969	0.094	0.616	0.526	0.641	0.824
carp-female_000000140_00043760_00065477	carp-female_000000029_07365981_07371241	ahrrb	hsp90ab1	1502246	1482726	7955.ENSDARP00000113084	7955.ENSDARP00000014978	0	0	0	0	0	0.442	0.55	0.355	0.823
carp-female_000000112_00655682_00669456	carp-female_000000020_06802059_06808618	p4hb	hsp90b1	1493559	1482587	7955.ENSDARP00000093898	7955.ENSDARP00000013441	0	0	0	0	0.386	0.467	0	0.494	0.82
carp-female_000000055_04938635_04945021	carp-female_000000029_07365981_07371241	pdia3	hsp90ab1	1483949	1482726	7955.ENSDARP00000026546	7955.ENSDARP00000014978	0	0	0	0	0.275	0.365	0	0.638	0.819
carp-female_000000018_02072273_02080049	carp-female_000000205_00910423_00913491	cct5	hspa5	1488563	1482999	7955.ENSDARP00000066759	7955.ENSDARP00000017456	0.298	0	0	0	0.53	0.366	0	0.237	0.819
carp-female_000000330_02102781_02112531	carp-female_000000062_01419375_01443524	sqrdl	hadhab	1504039	1489321	7955.ENSDARP00000117779	7955.ENSDARP00000070488	0.056	0	0	0	0.102	0	0.554	0.58	0.819
carp-female_000000304_14304022_14317252	carp-female_000000018_02072273_02080049	hyou1	cct5	1492852	1488563	7955.ENSDARP00000090804	7955.ENSDARP00000066759	0.298	0	0	0	0.53	0.366	0	0.237	0.819
carp-female_000000021_06941580_06949099	carp-female_000000304_14304022_14317252	tcp1	hyou1	1497474	1492852	7955.ENSDARP00000104575	7955.ENSDARP00000090804	0.298	0	0	0	0.53	0.366	0	0.237	0.819
carp-female_000000013_00870861_00871425	carp-female_000000013_00862608_00869073	IDH2	idh1	1484037	1483655	7955.ENSDARP00000027389	7955.ENSDARP00000023774	0	0	0.534	0.928	0	0	0.8	0.745	0.817
carp-female_000000304_14304022_14317252	carp-female_000000055_04938635_04945021	hyou1	pdia3	1492852	1483949	7955.ENSDARP00000090804	7955.ENSDARP00000026546	0.054	0	0	0	0.586	0.211	0	0.478	0.817
carp-female_000000300_01513060_01515885	carp-female_000000046_05746299_05753388	EIF3F	psmd11a	1495369	1490931	7955.ENSDARP00000099664	7955.ENSDARP00000078883	0	0	0	0	0.265	0.632	0.286	0.168	0.817
carp-female_000000000_05728315_05737603	carp-female_000000116_00352111_00358611	ganab	canx	1494779	1491562	7955.ENSDARP00000098331	7955.ENSDARP00000083454	0	0	0	0	0.152	0.667	0	0.407	0.817
carp-female_000057495_00000122_00001392	carp-female_000000013_04557732_04560627	eprs	rpl4	1489263	1487522	7955.ENSDARP00000070224	7955.ENSDARP00000060362	0.046	0	0	0	0.561	0	0	0.597	0.816
carp-female_000000054_01227110_01229796	carp-female_000000325_07482540_07486516	eef1a1l1	rps7	1501580	1500275	7955.ENSDARP00000111742	7955.ENSDARP00000109497	0	0	0	0	0.634	0.379	0	0.253	0.815
carp-female_000000019_01740386_01743210	carp-female_000000127_01668221_01681515	atp5c1	slc25a3b	1488594	1484501	7955.ENSDARP00000066929	7955.ENSDARP00000033622	0	0	0	0	0.748	0.071	0	0.273	0.815
carp-female_000000127_01668221_01681515	carp-female_000000187_00277107_00282018	slc25a3b	atp5a1	1484501	1484089	7955.ENSDARP00000033622	7955.ENSDARP00000027947	0	0	0	0	0.801	0	0	0.112	0.815
carp-female_000000321_03749658_03759359	carp-female_000000057_05849700_05856513	u2af2b	srsf6a	1483641	1482897	7955.ENSDARP00000023679	7955.ENSDARP00000016544	0	0	0	0	0.151	0.475	0.287	0.487	0.815
carp-female_000000304_14304022_14317252	carp-female_000000325_07911751_07918447	hyou1	pdip5	1492852	1484064	7955.ENSDARP00000090804	7955.ENSDARP00000027662	0.054	0	0	0	0.695	0.211	0	0.277	0.813
carp-female_000057495_00000122_00001392	carp-female_000000059_07418303_07423995	eprs	mat2ab	1489263	1486459	7955.ENSDARP00000070224	7955.ENSDARP00000053962	0.113	0	0	0	0.108	0.487	0	0.595	0.813
carp-female_000000012_02549682_02550094	carp-female_000000345_01217590_01224829	got2a	got2b	1487478	1483743	7955.ENSDARP00000060165	7955.ENSDARP00000024560	0	0	0.534	0.987	0.096	0	0.8	0	0.812
carp-female_000000062_01419375_01443524	carp-female_000000059_04558576_04590484	hadhab	bckdk	1489321	1483445	7955.ENSDARP00000070488	7955.ENSDARP00000021993	0	0	0	0	0.113	0.302	0.553	0.402	0.812
carp-female_000000046_05274523_05275700	carp-female_000069478_00000229_00003699	rps11	eef2b	1489131	1483768	7955.ENSDARP00000069513	7955.ENSDARP00000024752	0.298	0	0	0	0.651	0.114	0	0.237	0.812
carp-female_000000039_07474049_07478088	carp-female_000000021_03324720_03328120	tagln2	krt18	1485900	1483334	7955.ENSDARP00000049899	7955.ENSDARP00000020775	0	0	0	0	0.805	0	0	0.071	0.811
carp-female_000000015_02889661_02904599	carp-female_000000039_04594487_04612622	psmd1	vcp	1504003	1482419	7955.ENSDARP00000117676	7955.ENSDARP00000012048	0	0	0	0	0.756	0.249	0	0.052	0.811
carp-female_000000004_01302094_01304391	carp-female_000000027_08429132_08434558	prdx1	zgc:77086	1490463	1483671	7955.ENSDARP00000076104	7955.ENSDARP00000023877	0.298	0	0	0	0.106	0.485	0	0.484	0.811
carp-female_000030818_00001287_00001442	carp-female_000000029_07365981_07371241	trap1	hsp90ab1	1494004	1482726	7955.ENSDARP00000095645	7955.ENSDARP00000014978	0	0	0.518	0.681	0.258	0.648	0	0.559	0.81
carp-female_000000004_01302094_01304391	carp-female_000000055_04938635_04945021	prdx1	pdia3	1490463	1483949	7955.ENSDARP00000076104	7955.ENSDARP00000026546	0.298	0	0	0	0.106	0.485	0	0.484	0.81
carp-female_000000300_01513060_01515885	carp-female_000000051_04165819_04167331	EIF3F	zgc:92716	1495369	1484108	7955.ENSDARP00000099664	7955.ENSDARP00000028134	0	0	0	0	0.3	0.632	0.304	0.068	0.81
carp-female_000000112_00655682_00669456	carp-female_000000004_01302094_01304391	p4hb	prdx1	1493559	1490463	7955.ENSDARP00000093898	7955.ENSDARP00000076104	0.298	0	0	0	0.106	0.485	0	0.483	0.81
carp-female_000000030_06658256_06687802	carp-female_000000033_01312689_01320687	crebbpa	prkacaa	1491327	1482563	7955.ENSDARP00000081684	7955.ENSDARP00000013244	0	0	0	0	0.055	0	0.8	0.079	0.81
carp-female_000000116_00352111_00358611	carp-female_000000205_00910423_00913491	canx	hspa5	1491562	1482999	7955.ENSDARP00000083454	7955.ENSDARP00000017456	0	0	0	0	0.355	0.367	0	0.562	0.806
carp-female_000000000_08962721_08970678	carp-female_000000339_02175273_02183024	gsr	pdha1a	1499913	1483722	7955.ENSDARP00000108870	7955.ENSDARP00000024338	0.298	0	0	0	0.251	0.183	0.502	0.236	0.806
carp-female_000000112_00655682_00669456	carp-female_000000029_07365981_07371241	p4hb	hsp90ab1	1493559	1482726	7955.ENSDARP00000093898	7955.ENSDARP00000014978	0	0	0	0	0.146	0.365	0	0.669	0.805
carp-female_000069478_00000229_00003699	carp-female_000000029_07365981_07371241	eef2b	hsp90ab1	1483768	1482726	7955.ENSDARP00000024752	7955.ENSDARP00000014978	0	0	0	0	0.499	0.114	0	0.594	0.804
carp-female_000057495_00000122_00001392	carp-female_000000019_04220012_04222822	eprs	rps16	1489263	1488590	7955.ENSDARP00000070224	7955.ENSDARP00000066897	0.378	0	0	0	0.284	0	0	0.595	0.803
carp-female_000000222_00101592_00162405	carp-female_000000029_07365981_07371241	myh9b	hsp90ab1	1502766	1482726	7955.ENSDARP00000114437	7955.ENSDARP00000014978	0	0	0	0	0	0.78	0	0.143	0.803
carp-female_000000024_04713262_04732736	carp-female_000000029_07365981_07371241	myh9a	hsp90ab1	1506553	1482726	7955.ENSDARP00000124366	7955.ENSDARP00000014978	0	0	0	0	0	0.78	0	0.143	0.803
carp-female_000000012_13445338_13452629	carp-female_000000012_13404454_13437477	hk1	hkdc1	1487052	1486864	7955.ENSDARP00000057637	7955.ENSDARP00000056522	0	0	0	0.981	0	0	0.8	0.745	0.802
carp-female_000000325_07911751_07918447	carp-female_000000205_00910423_00913491	pdip5	hspa5	1484064	1482999	7955.ENSDARP00000027662	7955.ENSDARP00000017456	0.054	0	0	0	0.605	0.211	0	0.405	0.801
carp-female_000000055_04938635_04945021	carp-female_000000027_08429132_08434558	pdia3	zgc:77086	1483949	1483671	7955.ENSDARP00000026546	7955.ENSDARP00000023877	0	0	0	0.975	0	0	0.8	0.119	0.8
carp-female_000000054_01227110_01229796	carp-female_000154339_00007781_00010254	eef1a1l1	rpl18a	1501580	1484877	7955.ENSDARP00000111742	7955.ENSDARP00000038658	0	0	0	0	0.759	0.155	0	0.092	0.8
carp-female_000000179_01205188_01208430	carp-female_000000054_08013660_08018583	ENSDARG00000095340	rbb4	1502331	1501808	7955.ENSDARP00000113307	7955.ENSDARP00000112131	0	0	0	0	0.054	0.625	0	0.484	0.8
carp-female_000000049_08789547_08818204	carp-female_000000000_03663588_03683915	ctnna2	ctnna1	1493151	1486215	7955.ENSDARP00000092080	7955.ENSDARP00000052440	0	0	0	0.986	0	0	0.8	0.23	0.8
carp-female_000000012_23650982_23653947	carp-female_000000027_08429132_08434558	prdx3	zgc:77086	1485147	1483671	7955.ENSDARP00000041699	7955.ENSDARP00000023877	0.298	0	0	0	0.106	0.485	0	0.452	0.799
carp-female_000000012_23650982_23653947	carp-female_000000055_04938635_04945021	prdx3	pdia3	1485147	1483949	7955.ENSDARP00000041699	7955.ENSDARP00000026546	0.298	0	0	0	0.106	0.485	0	0.452	0.799
carp-female_000000012_23650982_23653947	carp-female_000000018_02338151_02342822	prdx3	pdia4	1485147	1483112	7955.ENSDARP00000041699	7955.ENSDARP00000018458	0.298	0	0	0	0.106	0.485	0	0.452	0.799
carp-female_000000112_00655682_00669456	carp-female_000000012_23650982_23653947	p4hb	prdx3	1493559	1485147	7955.ENSDARP00000093898	7955.ENSDARP00000041699	0.298	0	0	0	0.106	0.485	0	0.452	0.799
carp-female_000000019_01740386_01743210	carp-female_000000014_00080838_00088866	atp5c1	vdac1	1488594	1488503	7955.ENSDARP00000066929	7955.ENSDARP00000066372	0	0	0	0	0.454	0.616	0	0.105	0.796
carp-female_000000029_08759743_08761002	carp-female_000069478_00000229_00003699	rps29	eef2b	1487533	1483768	7955.ENSDARP00000060443	7955.ENSDARP00000024752	0.298	0	0	0	0.649	0	0	0.237	0.796
carp-female_000000070_03092541_03098473	carp-female_000000062_01419375_01443524	ECI2	hadhab	1507338	1489321	7955.ENSDARP00000126346	7955.ENSDARP00000070488	0.298	0	0	0.625	0.256	0.136	0.502	0.541	0.795
carp-female_000000010_04686730_04692395	carp-female_000000325_07911751_07918447	calrl2	pdip5	1493229	1484064	7955.ENSDARP00000092429	7955.ENSDARP00000027662	0	0	0	0	0.558	0.19	0	0.474	0.795
carp-female_000000054_08013660_08018583	carp-female_000000030_10664189_10683103	rbb4	mcm2	1501808	1485880	7955.ENSDARP00000112131	7955.ENSDARP00000049625	0	0	0	0	0.721	0.262	0	0.079	0.794
carp-female_000030818_00001287_00001442	carp-female_000000304_14304022_14317252	trap1	hyou1	1494004	1492852	7955.ENSDARP00000095645	7955.ENSDARP00000090804	0	0	0	0	0.416	0.456	0	0.406	0.794
carp-female_000000020_02113206_02120765	carp-female_000000001_07577777_07584809	ldhba	eno1a	1482575	1481528	7955.ENSDARP00000013329	7955.ENSDARP00000003738	0.084	0	0	0	0.552	0.114	0	0.498	0.793
carp-female_000000034_04997343_04999344	carp-female_000000021_02290326_02297117	rps2	EEF1A2	1504002	1482275	7955.ENSDARP00000117673	7955.ENSDARP00000010921	0	0	0	0	0.663	0.133	0	0.347	0.792
carp-female_000000043_04746456_04753978	carp-female_000000300_07721516_07724293	dhcr7	msmo1	1506694	1489745	7955.ENSDARP00000124869	7955.ENSDARP00000072739	0	0	0	0	0.438	0.379	0	0.452	0.792
carp-female_000000013_00862608_00869073	carp-female_000000020_02113206_02120765	idh1	ldhba	1483655	1482575	7955.ENSDARP00000023774	7955.ENSDARP00000013329	0.298	0	0	0	0.285	0.313	0	0.465	0.791
carp-female_000000027_08429132_08434558	carp-female_000000029_07365981_07371241	zgc:77086	hsp90ab1	1483671	1482726	7955.ENSDARP00000023877	7955.ENSDARP00000014978	0	0	0	0	0.146	0.365	0	0.644	0.79
carp-female_000030818_00001287_00001442	carp-female_000000020_06802059_06808618	trap1	hsp90b1	1494004	1482587	7955.ENSDARP00000095645	7955.ENSDARP00000013441	0	0	0.531	0.767	0.258	0.648	0	0.559	0.79
carp-female_000000301_01016615_01022349	carp-female_000000001_07577777_07584809	mdh1a	eno1a	1483577	1481528	7955.ENSDARP00000023121	7955.ENSDARP00000003738	0.084	0	0	0	0.52	0.114	0	0.525	0.79
carp-female_000000054_01227110_01229796	carp-female_000000010_11921730_11928107	eef1a1l1	rpl6	1501580	1493092	7955.ENSDARP00000111742	7955.ENSDARP00000091899	0	0	0	0	0.749	0.133	0	0.106	0.789
carp-female_000000320_03644131_03647944	carp-female_000000018_02072273_02080049	rpl15	cct5	1505743	1488563	7955.ENSDARP00000122141	7955.ENSDARP00000066759	0	0	0.278	0	0.709	0	0	0.075	0.789
carp-female_000000112_00655682_00669456	carp-female_000000304_14304022_14317252	p4hb	hyou1	1493559	1492852	7955.ENSDARP00000093898	7955.ENSDARP00000090804	0.054	0	0	0	0.521	0.211	0	0.478	0.788
carp-female_000000304_14304022_14317252	carp-female_000000027_08429132_08434558	hyou1	zgc:77086	1492852	1483671	7955.ENSDARP00000090804	7955.ENSDARP00000023877	0.054	0	0	0	0.521	0.211	0	0.478	0.788
carp-female_000000152_01375796_01378931	carp-female_000000001_03515448_03525499	sdhc	zgc:55507	1505461	1499769	7955.ENSDARP00000121444	7955.ENSDARP00000108591	0.298	0	0	0	0.379	0	0.475	0.178	0.786
carp-female_000000019_01740386_01743210	carp-female_000000020_02113206_02120765	atp5c1	ldhba	1488594	1482575	7955.ENSDARP00000066929	7955.ENSDARP00000013329	0.058	0	0	0	0.711	0.092	0	0.237	0.786
carp-female_000000029_05421189_05424167	carp-female_000000013_00508109_00511120	tmed10	sec11a	1487567	1482131	7955.ENSDARP00000060684	7955.ENSDARP00000009538	0	0	0	0	0.767	0.114	0	0	0.785
carp-female_000000001_03515448_03525499	carp-female_000000062_01419375_01443524	zgc:55507	hadhab	1499769	1489321	7955.ENSDARP00000108591	7955.ENSDARP00000070488	0.07	0	0	0	0.106	0.044	0.431	0.596	0.783
carp-female_000000304_14330462_14330842	carp-female_000000339_01891016_01895840	hist2h2l	zgc:92510	1486770	1483359	7955.ENSDARP00000055912	7955.ENSDARP00000020993	0	0	0	0	0.079	0.294	0	0.692	0.783
carp-female_000000018_02338151_02342822	carp-female_000000029_07365981_07371241	pdia4	hsp90ab1	1483112	1482726	7955.ENSDARP00000018458	7955.ENSDARP00000014978	0	0	0	0	0.146	0.365	0	0.632	0.783
carp-female_000000116_00209891_00223730	carp-female_000000345_01217590_01224829	immt	got2b	1490142	1483743	7955.ENSDARP00000074570	7955.ENSDARP00000024560	0	0	0	0	0.645	0.056	0	0.399	0.782
carp-female_000000013_00862608_00869073	carp-female_000000301_01016615_01022349	idh1	mdh1a	1483655	1483577	7955.ENSDARP00000023774	7955.ENSDARP00000023121	0.298	0	0	0	0.285	0.313	0	0.438	0.78
carp-female_000057495_00000122_00001392	carp-female_000000001_07577777_07584809	eprs	eno1a	1489263	1481528	7955.ENSDARP00000070224	7955.ENSDARP00000003738	0.428	0	0	0	0.11	0.054	0	0.597	0.779
carp-female_000000355_00973054_01017573	carp-female_000000057_02656843_02688559	top2b	pbrm1	1499468	1485549	7955.ENSDARP00000108088	7955.ENSDARP00000045970	0	0	0	0	0.16	0.549	0.432	0.091	0.778
carp-female_000000009_00179808_00221387	carp-female_000000000_05728315_05737603	uggt2	ganab	1499849	1494779	7955.ENSDARP00000108742	7955.ENSDARP00000098331	0	0	0	0	0.23	0.347	0	0.594	0.778
carp-female_000000304_14330462_14330842	carp-female_000000047_02602977_02614833	hist2h2l	kat7	1486770	1483411	7955.ENSDARP00000055912	7955.ENSDARP00000021648	0	0	0	0	0.056	0.294	0	0.692	0.777
carp-female_000000014_00080838_00088866	carp-female_000000187_00277107_00282018	vdac1	atp5a1	1488503	1484089	7955.ENSDARP00000066372	7955.ENSDARP00000027947	0	0	0	0	0.492	0.191	0	0.501	0.777
carp-female_000000001_03515448_03525499	carp-female_000000006_03571836_03607035	zgc:55507	pcl	1499769	1481318	7955.ENSDARP00000108591	7955.ENSDARP00000001575	0.073	0	0	0	0.08	0.044	0.482	0.55	0.775
carp-female_000000062_01419375_01443524	carp-female_000000012_13619458_13633023	hadhab	glud1a	1489321	1482043	7955.ENSDARP00000070488	7955.ENSDARP00000008646	0.053	0	0	0	0.054	0	0.47	0.582	0.774
carp-female_000000001_03515448_03525499	carp-female_000000013_00862608_00869073	zgc:55507	idh1	1499769	1483655	7955.ENSDARP00000108591	7955.ENSDARP00000023774	0.298	0	0	0	0.271	0	0	0.594	0.774
carp-female_000000001_03515448_03525499	carp-female_000000013_00870861_00871425	zgc:55507	IDH2	1499769	1484037	7955.ENSDARP00000108591	7955.ENSDARP00000027389	0.298	0	0	0	0.271	0	0	0.594	0.774
carp-female_000057495_00000122_00001392	carp-female_000000213_00139715_00141676	eprs	RPS20	1489263	1486181	7955.ENSDARP00000070224	7955.ENSDARP00000052330	0.058	0	0	0	0.451	0	0	0.597	0.773
carp-female_000000187_00277107_00282018	carp-female_000000301_01016615_01022349	atp5a1	mdh1a	1484089	1483577	7955.ENSDARP00000027947	7955.ENSDARP00000023121	0.058	0	0	0	0.537	0.171	0	0.443	0.772
carp-female_000000304_14352375_14355516	carp-female_000000116_00352111_00358611	hspa8	canx	1492847	1491562	7955.ENSDARP00000090766	7955.ENSDARP00000083454	0	0	0	0	0.307	0.367	0	0.521	0.771
carp-female_000000355_00973054_01017573	carp-female_000000113_01259501_01275141	top2b	brd4	1499468	1496186	7955.ENSDARP00000108088	7955.ENSDARP00000101616	0	0	0	0	0.13	0.549	0.432	0.091	0.77
carp-female_000000355_00973054_01017573	carp-female_000000030_06658256_06687802	top2b	crebbpa	1499468	1491327	7955.ENSDARP00000108088	7955.ENSDARP00000081684	0	0	0	0	0.13	0.549	0.432	0.091	0.77
carp-female_000000127_01668221_01681515	carp-female_000000013_00870861_00871425	slc25a3b	IDH2	1484501	1484037	7955.ENSDARP00000033622	7955.ENSDARP00000027389	0	0	0	0	0.662	0	0	0.345	0.769
carp-female_000000027_08429132_08434558	carp-female_000000205_00910423_00913491	zgc:77086	hspa5	1483671	1482999	7955.ENSDARP00000023877	7955.ENSDARP00000017456	0.054	0	0	0	0.295	0.262	0	0.583	0.767
carp-female_000000300_09658054_09661559	carp-female_000000029_07365981_07371241	rps3a	hsp90ab1	1486104	1482726	7955.ENSDARP00000051762	7955.ENSDARP00000014978	0	0	0	0	0.144	0.355	0	0.611	0.766
carp-female_000000112_00655682_00669456	carp-female_000000205_00910423_00913491	p4hb	hspa5	1493559	1482999	7955.ENSDARP00000093898	7955.ENSDARP00000017456	0.054	0	0	0	0.295	0.259	0	0.581	0.765
carp-female_000000110_03669983_03685620	carp-female_000000030_10664189_10683103	ssrp1a	mcm2	1502803	1485880	7955.ENSDARP00000114529	7955.ENSDARP00000049625	0	0	0	0	0.664	0.229	0	0.163	0.765
carp-female_000000325_06977607_06980313	carp-female_000000006_09004949_09014310	actc1a	gsna	1495696	1483987	7955.ENSDARP00000100434	7955.ENSDARP00000026895	0	0	0	0	0.071	0.409	0.297	0.457	0.762
carp-female_000000029_07365981_07371241	carp-female_000000033_01312689_01320687	hsp90ab1	prkacaa	1482726	1482563	7955.ENSDARP00000014978	7955.ENSDARP00000013244	0	0	0	0	0.049	0.11	0.518	0.484	0.761
carp-female_000000001_03515448_03525499	carp-female_000000339_02175273_02183024	zgc:55507	pdha1a	1499769	1483722	7955.ENSDARP00000108591	7955.ENSDARP00000024338	0	0	0	0	0.142	0.095	0.502	0.453	0.76
carp-female_000000027_08429132_08434558	carp-female_000000020_06802059_06808618	zgc:77086	hsp90b1	1483671	1482587	7955.ENSDARP00000023877	7955.ENSDARP00000013441	0	0	0	0	0.295	0.365	0	0.508	0.76
carp-female_000000004_01302094_01304391	carp-female_000000325_07911751_07918447	prdx1	pdip5	1490463	1484064	7955.ENSDARP00000076104	7955.ENSDARP00000027662	0.298	0	0	0	0.106	0.485	0	0.346	0.76
carp-female_000000015_02889661_02904599	carp-female_000000063_04633004_04663849	psmd1	psme4b	1504003	1499118	7955.ENSDARP00000117676	7955.ENSDARP00000107489	0	0	0	0	0.108	0.66	0	0.272	0.759
carp-female_000000029_07365981_07371241	carp-female_000000027_08422679_08426771	hsp90ab1	cct3	1482726	1481623	7955.ENSDARP00000014978	7955.ENSDARP00000004738	0	0	0	0	0.555	0.228	0	0.356	0.759
carp-female_000000019_01740386_01743210	carp-female_000000030_08101126_08107526	atp5c1	pdhb	1488594	1481335	7955.ENSDARP00000066929	7955.ENSDARP00000002122	0	0	0	0	0.735	0	0	0.118	0.756
carp-female_000000043_00930835_00959810	carp-female_000069478_00000229_00003699	dhx15	eef2b	1490360	1483768	7955.ENSDARP00000075688	7955.ENSDARP00000024752	0	0	0	0	0.145	0.629	0	0.292	0.755
carp-female_000000021_03382666_03386768	carp-female_000000340_09015910_09020996	krt8	krt4	1490352	1482890	7955.ENSDARP00000075658	7955.ENSDARP00000016453	0	0	0	0.972	0.755	0	0	0.11	0.755
carp-female_000000187_00277107_00282018	carp-female_000000020_02113206_02120765	atp5a1	ldhba	1484089	1482575	7955.ENSDARP00000027947	7955.ENSDARP00000013329	0.058	0	0	0	0.537	0.171	0	0.4	0.754
carp-female_000000018_02072273_02080049	carp-female_000000029_07365981_07371241	cct5	hsp90ab1	1488563	1482726	7955.ENSDARP00000066759	7955.ENSDARP00000014978	0	0	0	0	0.581	0.228	0	0.298	0.753
carp-female_000000004_01302094_01304391	carp-female_000000027_06832316_06840375	prdx1	erp44	1490463	1482978	7955.ENSDARP00000076104	7955.ENSDARP00000017258	0.298	0	0	0	0.106	0.542	0	0.236	0.751
carp-female_000000306_08284059_08286677	carp-female_000000033_01312689_01320687	gnai2	prkacaa	1490066	1482563	7955.ENSDARP00000074146	7955.ENSDARP00000013244	0	0	0	0	0.078	0.24	0.251	0.58	0.75
carp-female_000000054_01227110_01229796	carp-female_000000054_07006908_07009054	eef1a1l1	rpl30	1501580	1486146	7955.ENSDARP00000111742	7955.ENSDARP00000052081	0.128	0	0	0	0.602	0.13	0	0.268	0.749
carp-female_000000070_03092541_03098473	carp-female_000000306_05891607_05897232	ECI2	pecr	1507338	1489772	7955.ENSDARP00000126346	7955.ENSDARP00000072849	0.05	0	0	0	0.062	0.114	0.502	0.46	0.749
carp-female_000000029_07365981_07371241	carp-female_000000020_06802059_06808618	hsp90ab1	hsp90b1	1482726	1482587	7955.ENSDARP00000014978	7955.ENSDARP00000013441	0	0	0.529	0.93	0.258	0.648	0	0.622	0.748
carp-female_000000330_02102781_02112531	carp-female_000000000_08962721_08970678	sqrdl	gsr	1504039	1499913	7955.ENSDARP00000117779	7955.ENSDARP00000108870	0.088	0	0	0	0.145	0.173	0.501	0.333	0.746
carp-female_000000016_05192890_05204267	carp-female_000000301_01016615_01022349	tpi1b	mdh1a	1487458	1483577	7955.ENSDARP00000060055	7955.ENSDARP00000023121	0.052	0	0	0	0.316	0.107	0	0.61	0.744
carp-female_000000026_02583583_02589420	carp-female_000000015_02490998_02495641	eif4a1a	ncl	1487270	1482617	7955.ENSDARP00000058912	7955.ENSDARP00000013803	0	0	0	0	0.247	0.184	0.305	0.47	0.743
carp-female_000000130_00988310_01050753	carp-female_000000029_07365981_07371241	prkca	hsp90ab1	1491227	1482726	7955.ENSDARP00000081054	7955.ENSDARP00000014978	0	0	0	0	0.05	0.214	0.251	0.596	0.743
carp-female_000000325_06977607_06980313	carp-female_000000029_07365981_07371241	actc1a	hsp90ab1	1495696	1482726	7955.ENSDARP00000100434	7955.ENSDARP00000014978	0	0	0	0	0.069	0.218	0	0.676	0.743
carp-female_000000113_00107024_00115240	carp-female_000000020_06802059_06808618	prkcsh	hsp90b1	1483791	1482587	7955.ENSDARP00000025069	7955.ENSDARP00000013441	0	0	0	0	0.252	0.667	0	0	0.74
carp-female_000000034_04997343_04999344	carp-female_000057495_00000122_00001392	rps2	eprs	1504002	1489263	7955.ENSDARP00000117673	7955.ENSDARP00000070224	0.043	0	0	0	0.369	0	0	0.597	0.735
carp-female_000000043_00930835_00959810	carp-female_000000026_02583583_02589420	dhx15	eif4a1a	1490360	1487270	7955.ENSDARP00000075688	7955.ENSDARP00000058912	0	0	0	0	0.266	0.269	0	0.546	0.735
carp-female_000000301_00614925_00640312	carp-female_000000013_04557732_04560627	pdcd11	rpl4	1501929	1487522	7955.ENSDARP00000112333	7955.ENSDARP00000060362	0.057	0	0	0	0.429	0	0.432	0.237	0.735
carp-female_000000063_03667811_03688065	carp-female_000000004_01859136_01861721	nsfb	sec22ba	1486937	1485317	7955.ENSDARP00000056918	7955.ENSDARP00000043498	0	0	0	0	0.079	0.412	0	0.545	0.732
carp-female_000000301_00614925_00640312	carp-female_000000313_01716967_01719318	pdcd11	rpl13a	1501929	1488251	7955.ENSDARP00000112333	7955.ENSDARP00000064738	0	0	0	0	0.431	0	0.432	0.237	0.731
carp-female_000000020_06802059_06808618	carp-female_000000027_08422679_08426771	hsp90b1	cct3	1482587	1481623	7955.ENSDARP00000013441	7955.ENSDARP00000004738	0	0	0	0	0.581	0.228	0	0.236	0.731
carp-female_000000304_14352375_14355516	carp-female_000000055_04938635_04945021	hspa8	pdia3	1492847	1483949	7955.ENSDARP00000090766	7955.ENSDARP00000026546	0.054	0	0	0	0.35	0.211	0	0.51	0.731
carp-female_000000054_01227110_01229796	carp-female_000000161_01484780_01492989	eef1a1l1	pelo	1501580	1489627	7955.ENSDARP00000111742	7955.ENSDARP00000072295	0	0	0	0	0.07	0.677	0	0.173	0.729
carp-female_000000161_01484780_01492989	carp-female_000000021_02290326_02297117	pelo	EEF1A2	1489627	1482275	7955.ENSDARP00000072295	7955.ENSDARP00000010921	0	0	0	0	0.07	0.677	0	0.173	0.729
carp-female_000000000_08962721_08970678	carp-female_000000012_23650982_23653947	gsr	prdx3	1499913	1485147	7955.ENSDARP00000108870	7955.ENSDARP00000041699	0.045	0	0	0	0.243	0.18	0	0.594	0.727
carp-female_000000339_03080476_03083283	carp-female_000000039_07474049_07478088	anxa1a	tagln2	1499040	1485900	7955.ENSDARP00000107339	7955.ENSDARP00000049899	0	0	0	0	0.708	0.044	0	0.102	0.727
carp-female_000000015_02889661_02904599	carp-female_000000300_01513060_01515885	psmd1	EIF3F	1504003	1495369	7955.ENSDARP00000117676	7955.ENSDARP00000099664	0	0	0	0	0.152	0.665	0	0.119	0.727
carp-female_000000001_04465168_04466295	carp-female_000000130_00988310_01050753	cdc42l2	prkca	1506258	1491227	7955.ENSDARP00000123487	7955.ENSDARP00000081054	0	0	0	0	0.051	0.38	0.251	0.452	0.726
carp-female_000000021_06941580_06949099	carp-female_000030818_00001287_00001442	tcp1	trap1	1497474	1494004	7955.ENSDARP00000104575	7955.ENSDARP00000095645	0	0	0	0	0.567	0.228	0	0.236	0.723
carp-female_000030818_00001287_00001442	carp-female_000000018_02072273_02080049	trap1	cct5	1494004	1488563	7955.ENSDARP00000095645	7955.ENSDARP00000066759	0	0	0	0	0.567	0.228	0	0.236	0.722
carp-female_000000355_00973054_01017573	carp-female_000000340_18706881_18719031	top2b	shmt2	1499468	1496685	7955.ENSDARP00000108088	7955.ENSDARP00000102802	0.083	0	0	0	0.131	0	0	0.679	0.722
carp-female_000030818_00001287_00001442	carp-female_000000027_08422679_08426771	trap1	cct3	1494004	1481623	7955.ENSDARP00000095645	7955.ENSDARP00000004738	0	0	0	0	0.566	0.228	0	0.236	0.722
carp-female_000000029_07365981_07371241	carp-female_000000006_10152518_10154866	hsp90ab1	gstt1b	1482726	1482194	7955.ENSDARP00000014978	7955.ENSDARP00000010116	0	0	0	0	0.108	0.602	0	0.282	0.722
carp-female_000000070_03092541_03098473	carp-female_000000026_04974839_04980270	ECI2	wu:fd55e03	1507338	1482469	7955.ENSDARP00000126346	7955.ENSDARP00000012436	0.05	0	0	0	0.179	0.114	0.502	0.318	0.722
carp-female_000000040_01296612_01311591	carp-female_000000112_01324078_01345821	sept8a	sept9b	1496549	1487642	7955.ENSDARP00000102463	7955.ENSDARP00000061142	0	0	0	0.91	0.214	0.641	0	0.594	0.721
carp-female_000000009_00179808_00221387	carp-female_000000116_00352111_00358611	uggt2	canx	1499849	1491562	7955.ENSDARP00000108742	7955.ENSDARP00000083454	0	0	0	0	0.149	0.312	0	0.562	0.721
carp-female_000000012_23650982_23653947	carp-female_000000027_06832316_06840375	prdx3	erp44	1485147	1482978	7955.ENSDARP00000041699	7955.ENSDARP00000017258	0.298	0	0	0	0.106	0.488	0	0.236	0.721
carp-female_000000054_08013660_08018583	carp-female_000000138_00924279_00926623	rbb4	zgc:77052	1501808	1492487	7955.ENSDARP00000112131	7955.ENSDARP00000089179	0	0	0	0	0.686	0.08	0	0.112	0.721
carp-female_000057495_00000122_00001392	carp-female_000000205_00910423_00913491	eprs	hspa5	1489263	1482999	7955.ENSDARP00000070224	7955.ENSDARP00000017456	0.113	0	0	0	0.28	0.044	0	0.597	0.721
carp-female_000000304_14352375_14355516	carp-female_000057495_00000122_00001392	hspa8	eprs	1492847	1489263	7955.ENSDARP00000090766	7955.ENSDARP00000070224	0.113	0	0	0	0.28	0.044	0	0.597	0.721
carp-female_000000012_23650982_23653947	carp-female_000000325_07911751_07918447	prdx3	pdip5	1485147	1484064	7955.ENSDARP00000041699	7955.ENSDARP00000027662	0.298	0	0	0	0.106	0.485	0	0.236	0.72
carp-female_000000327_01698739_01714392	carp-female_000000004_01302094_01304391	txndc5	prdx1	1503595	1490463	7955.ENSDARP00000116609	7955.ENSDARP00000076104	0.298	0	0	0	0.106	0.485	0	0.236	0.72
carp-female_000000327_01698739_01714392	carp-female_000000012_23650982_23653947	txndc5	prdx3	1503595	1485147	7955.ENSDARP00000116609	7955.ENSDARP00000041699	0.298	0	0	0	0.106	0.485	0	0.236	0.72
carp-female_000000320_03644131_03647944	carp-female_000000021_02290326_02297117	rpl15	EEF1A2	1505743	1482275	7955.ENSDARP00000122141	7955.ENSDARP00000010921	0	0	0.283	0	0.562	0.132	0	0.095	0.72
carp-female_000000055_05614889_05616453	carp-female_000000327_01488446_01507644	cav1	ptrfb	1506756	1490660	7955.ENSDARP00000125059	7955.ENSDARP00000076902	0	0	0	0	0.081	0.313	0	0.592	0.72
carp-female_000000339_02175273_02183024	carp-female_000000059_04558576_04590484	pdha1a	bckdk	1483722	1483445	7955.ENSDARP00000024338	7955.ENSDARP00000021993	0	0	0	0	0.077	0.43	0	0.51	0.719
carp-female_000000015_02889661_02904599	carp-female_000000063_03667811_03688065	psmd1	nsfb	1504003	1486937	7955.ENSDARP00000117676	7955.ENSDARP00000056918	0	0	0	0	0.202	0.66	0	0	0.717
carp-female_000000187_00277107_00282018	carp-female_000000020_06802059_06808618	atp5a1	hsp90b1	1484089	1482587	7955.ENSDARP00000027947	7955.ENSDARP00000013441	0	0	0	0	0.081	0.662	0	0.164	0.717
carp-female_000000139_00191792_00193181	carp-female_000000055_04938635_04945021	ppib	pdia3	1489095	1483949	7955.ENSDARP00000069300	7955.ENSDARP00000026546	0	0	0	0	0.202	0.616	0	0.149	0.716
carp-female_000000010_04686730_04692395	carp-female_000000205_00910423_00913491	calrl2	hspa5	1493229	1482999	7955.ENSDARP00000092429	7955.ENSDARP00000017456	0	0	0	0	0.301	0.071	0	0.597	0.716
carp-female_000000186_00000433_00010367	carp-female_000000051_04165819_04167331	lonp1	zgc:92716	1494309	1484108	7955.ENSDARP00000096921	7955.ENSDARP00000028134	0	0	0	0	0.049	0.714	0	0	0.716
carp-female_000000026_02583583_02589420	carp-female_000000029_07365981_07371241	eif4a1a	hsp90ab1	1487270	1482726	7955.ENSDARP00000058912	7955.ENSDARP00000014978	0.058	0	0	0	0.145	0.623	0	0.172	0.715
carp-female_000000021_06941580_06949099	carp-female_000000020_06802059_06808618	tcp1	hsp90b1	1497474	1482587	7955.ENSDARP00000104575	7955.ENSDARP00000013441	0	0	0	0	0.555	0.228	0	0.236	0.714
carp-female_000000018_02072273_02080049	carp-female_000000020_06802059_06808618	cct5	hsp90b1	1488563	1482587	7955.ENSDARP00000066759	7955.ENSDARP00000013441	0	0	0	0	0.555	0.228	0	0.236	0.714
carp-female_000000000_15829395_15841876	carp-female_000000330_03172826_03180813	ahnak	anxa2a	1491491	1482325	7955.ENSDARP00000082917	7955.ENSDARP00000011243	0	0	0	0	0.068	0.669	0	0.147	0.713
carp-female_000000030_06658256_06687802	carp-female_000000047_02602977_02614833	crebbpa	kat7	1491327	1483411	7955.ENSDARP00000081684	7955.ENSDARP00000021648	0	0	0	0	0.095	0.25	0	0.61	0.712
carp-female_000000304_14352375_14355516	carp-female_000000027_08429132_08434558	hspa8	zgc:77086	1492847	1483671	7955.ENSDARP00000090766	7955.ENSDARP00000023877	0.054	0	0	0	0.295	0.211	0	0.518	0.712
carp-female_000000110_03669983_03685620	carp-female_000000049_05514862_05516656	ssrp1a	hmgb2a	1502803	1485661	7955.ENSDARP00000114529	7955.ENSDARP00000047158	0	0	0	0.732	0.212	0.584	0	0.594	0.711
carp-female_000000027_03524553_03546701	carp-female_000000030_06658256_06687802	smarcc1a	crebbpa	1496853	1491327	7955.ENSDARP00000103197	7955.ENSDARP00000081684	0	0	0	0	0.107	0.423	0.43	0.131	0.71
carp-female_000069478_00000229_00003699	carp-female_000000001_07577777_07584809	eef2b	eno1a	1483768	1481528	7955.ENSDARP00000024752	7955.ENSDARP00000003738	0.089	0	0	0	0.398	0.184	0	0.426	0.708
carp-female_000000112_00655682_00669456	carp-female_000000304_14352375_14355516	p4hb	hspa8	1493559	1492847	7955.ENSDARP00000093898	7955.ENSDARP00000090766	0.054	0	0	0	0.295	0.211	0	0.51	0.708
carp-female_000000046_03080433_03083966	carp-female_000069478_00000229_00003699	eif3ba	eef2b	1490745	1483768	7955.ENSDARP00000077564	7955.ENSDARP00000024752	0	0	0	0	0.683	0.073	0	0.082	0.707
carp-female_000000043_04746456_04753978	carp-female_000000370_00067012_00068544	dhcr7	cyp8b2	1506694	1493057	7955.ENSDARP00000124869	7955.ENSDARP00000091773	0	0	0	0	0.101	0.375	0	0.52	0.706
carp-female_000000304_14352375_14355516	carp-female_000000018_02338151_02342822	hspa8	pdia4	1492847	1483112	7955.ENSDARP00000090766	7955.ENSDARP00000018458	0.054	0	0	0	0.295	0.211	0	0.507	0.706
carp-female_000000034_04997343_04999344	carp-female_000000018_02072273_02080049	rps2	cct5	1504002	1488563	7955.ENSDARP00000117673	7955.ENSDARP00000066759	0	0	0	0	0.631	0	0	0.237	0.706
carp-female_000000116_00352111_00358611	carp-female_000000039_04594487_04612622	canx	vcp	1491562	1482419	7955.ENSDARP00000083454	7955.ENSDARP00000012048	0	0	0	0	0.173	0.482	0	0.36	0.702
carp-female_000000325_06977607_06980313	carp-female_000000063_03832086_03844644	actc1a	capg	1495696	1495207	7955.ENSDARP00000100434	7955.ENSDARP00000099301	0	0	0	0	0.071	0.409	0.297	0.319	0.701
carp-female_000000062_01419375_01443524	carp-female_000000301_01016615_01022349	hadhab	mdh1a	1489321	1483577	7955.ENSDARP00000070488	7955.ENSDARP00000023121	0	0	0	0	0.286	0.046	0	0.597	0.701
carp-female_000000030_06658256_06687802	carp-female_000000339_01891016_01895840	crebbpa	zgc:92510	1491327	1483359	7955.ENSDARP00000081684	7955.ENSDARP00000020993	0	0	0	0	0.095	0.25	0	0.594	0.7
carp-female_000000127_01668221_01681515	carp-female_000000090_01171518_01175745	slc25a3b	vdac2	1484501	1482678	7955.ENSDARP00000033622	7955.ENSDARP00000014456	0	0	0	0	0.865	0.12	0	0.2	0.896
carp-female_000000019_01740386_01743210	carp-female_000000090_01171518_01175745	atp5c1	vdac2	1488594	1482678	7955.ENSDARP00000066929	7955.ENSDARP00000014456	0	0	0	0	0.744	0.41	0	0.105	0.853
carp-female_000000024_04713262_04732736	carp-female_000112324_00000597_00001020	myh9a	myh9b	1506553	1502766	7955.ENSDARP00000124366	7955.ENSDARP00000114437	0	0	0	0.986	0.228	0.584	0.9	0.374	0.965
carp-female_000112324_00000597_00001020	carp-female_000000029_07365981_07371241	myh9b	hsp90ab1	1502766	1482726	7955.ENSDARP00000114437	7955.ENSDARP00000014978	0	0	0	0	0	0.78	0	0.143	0.803
